# Supplementary material for: Rationales and functions of disliked music: An in-depth interview study
Source: PLoS One. 2022 Feb 15;17(2):e0263384. doi: 10.1371/journal.pone.0263384 (PMC8846515; doi:10.1371/journal.pone.0263384)
Supplement: S1 Data — (XLSX) [file pone.0263384.s009.xlsx]

## Sheet: data_engl
Dislike (no translation available)	ID	Category	Sub- or Category	Main Style Category	Rating	Cohort	Reference Points	Situation dependent	Subject - Emotion	Subject - Body	Subject - Self	Object - Music	Object - Voice	Object - Lyrics	Social - In-Group	Social Out-Group	Kitsch	Not Music	Authenticity	Emo Reaction	Body Reaction	Social Reaction	Action	Endurance
Jonny Hill: Teddybär eins - vier	1	Song / Piece		Schlager		2a	Music, Lyrics		evokes neg. states, at the mercy											sadness	crying			yes
Traditional	1	Style	C	Traditional	1	2a	Artist, Listener, Performance				no identification					being different, not addressed				Humor, shame			no purchase	yes
Jazz	1	Style	C	Jazz	9	2a	Music			cannot sing along	do not understand	inharmonic, no structure, abstract, not melodic									unpleasant		turn off	no
Classical	1	Style	C	Classical	9	2a	Music			cannot sing along, cannot dance	do not understand	inharmonic									unpleasant		turn off	no
Deftones	1	Artist		Metal		2a	Music, Artist				negative memories		wrong, no expertise							disappointment				yes
Rammstein	1	Artist		Metal	5	2a	Listener				different attitude, do not want to like it			racist		being different, extreme						intellectual degradation	no purchase	yes
Tori Amos	1	Artist		Pop	3	2a	Music, Artist		evokes neg. states, at the mercy				disliked expression, disliked sound							sadness				yes
Böhse Onkelz	1	Artist		Rock	10	2a	Lyrics, Artist, Listener, Performance				to stay away from it, different attitude, no identification, do not want to like it			racist								conversation dropout	turn off	no
Deine Lakeien	1	Artist		Rock		2a	Music, Artist				negative memories													yes
Charts	1	Style	S	Pop	0	2a	Music, Lyrics, Listener					too simple, similarity				being different				Humor			no purchase	yes
Helene Fischer	1	Artist		Schlager		2a	Artist, Performance				to stay away from it				not allowed to like it	unwanted labels				Humor			sing along, tune stuck	yes
Schlager	2	Style	C	Schlager	7	2a	Music, Artist, Performance		exaggerated, not moved			smooth, Intention							commercial				turn off	yes
Traditional	2	Style	C	Traditional	7	2a	Music, Performance		exaggerated, not moved, discrepancy		not addressed, no identification	Intention				strange			commercial				turn off	yes
Afrikanische Musik	2	Style	S	non-European		2a	Music				do not understand	activity				strange								yes
Jazz	2	Style	C	Jazz	6	2a	Music	different in concert			do not understand	dissonant, activity									unpleasant		no purchase	yes
House	2	Style	S	EDM	2	2a	Music	only for dancing	not moved			too simple												yes
Techno	2	Style	S	EDM	9	2a	Music		at the mercy, demanding	evoking neg. states		too fast									headache			no
Pop	2	Style	C	Pop	2	2a	Music		boring, not moved			too simple, similarity											turn off	yes
Rap	2	Style	C	Hip Hop		2a	Music, Artist, Listener				no identification, different attitude, contradicting to self-image					being different								yes
Death Metal	2	Style	S	Metal	6	2a	Music		aggressive, evokes neg. states		no identification	not melodic	screaming / yelling			not addressed, extreme							no purchase	yes
Country	3	Style	C	Country	5	2a	Music, Lyrics, Performance		boring		no individuality	too simple, no particularity, similarity		too simple, monothematic, patriotic/nationalist, superficial						bordom
DJ Bobo	3	Artist		EDM	9	2a	Music					similarity, too simple, predictability, stealing, Intention, no particularity				being different							avoid, do not want to hear	no
Dance	3	Style	C	EDM	8	2a	Music		not moved		not interested, heard it too often	too simple, similarity, predictability, no particularity, disliked sound								being annoyed			do not want to hear, leave	yes
Kitsch	7	Feature			8	5b	Music, Listener, Performance				different attitude, requirements not met, heard it too often	Intention, superficial				to have no clue about music	corny		commercial			intellectual degradation, no musical knowledge, indoctrination	turn off	no
Last Christmas	3	Song / Piece		Pop	10	2a	Music, Lyrics, Performance				heard it too often		disliked expression							annoyed			turn off	no
Folk	3	Style	S	non-European	5	2a	Music					disliked sound
E-Gitarre	3	Instrument				2a	Music		not moved, evokes neg. states			disliked sound, not melodic
Orgelmusik	3	Instrument			10	2a	Music				negative memories	disliked sound, disliked expression, too loud											turn off	no
Yogamusik	3	Style	S	non-European	7	2a	Music		evokes neg. states, at the mercy											annoyed			avoid, turn off	no
Hardcore	18	Style	S	EDM	7	1b	Music				not inspired, not addressed	too fast, monotonous, single elements too dominant						not music		being annoyed			turn off, do not want to hear, avoid	yes
Brakebeat	3	Style	S	EDM	4	2a	Music				not interested	no structure, too long, no particularity											avoid	yes
Djungle	3	Style	S	EDM	4	2a
Panflötenmusik	3	Instrument			8	2a	Music					disliked sound
Für Elise	3	Song / Piece		Classical	6	2a	Music				negative memories, heard it too often
Gabba	3	Style	S	EDM	2	2a	Music	for dancing	aggressive			predictability								bad mood, aggressive	dancing			yes, dance
Goa	3	Style	S	EDM	6	2a	Music		at the mercy, discrepancy, not moved		not addressed	no structure, Intention, predictability								being annoyed
Harcore	3	Style	S	EDM	2	2a	Music	for dancing	aggressive			predictability								bad mood, aggressive	dancing			yes, dance
"Schnulzmusik"	15	Genre		Schlager	7	1a	Music, Lyrics			strenuous		disliked sound, similarity, exaggerated, disliked expression					corny			bad mood	headache
Mariah Carey	3	Artist		Pop	8	2a	Music						single features too dominant, disliked expression, disliked sound
Trance	3	Style	S	EDM	6	2a	Music		at the mercy, discrepancy, not moved		not addressed	no structure, Intention, predictability								being annoyed
Vocal House	3	Style	S	EDM	4	2a	Music, Lyrics		not moved		not interested	similarity, no particularity, no musical skills		too simple					commercial
Marschmusik	3	Genre		Classical	8	2a	Music		not moved		different attitude	disliked sound		military									do not want to hear
Kirchenlieder	3	Genre		Classical	8	2a	Music, Lyrics					wrong, monotonous
Deutschrap	3	Style	S	Hip Hop	10	2a	Lyrics		evokes neg. states, aggressive,		not interested, to stay away from it, different attitude, no identification, not interested	similarity		too simple, sexist, colloquial, offensive		being different, behavior, criminal, prejudice			not authentic	aggressive, annoyed, bad mood		deny listening, no common musical activity
Mönchsgesänge	3	Genre		Classical	8	2a	Music, Lyrics		evokes neg. states		different attitude, no identification, not addressed	monotonous		religious
Dark Metal	3	Style	S	Metal	8	2a
Rock	3	Style	C	Rock	6	2a	Music		not moved, evokes neg. states		no contact	disliked sound
Schlager	3	Style	C	Schlager	7	2a	Music, Lyrics				not addressed	disliked sound, monotonous, too simple, predictability, single elements too dominant		too simple, superficial										yes
Traditional	3	Style	C	Traditional	7	2a	Music, Lyrics				not addressed, not interested	disliked sound, monotonous, too simple, predictability, single elements too dominant												yes
Heavy Metal	3	Style	S	Metal	8	2a	Music, Lyrics, Artist, Performance		aggressive, evokes neg. states, at the mercy			disliked sound				not addressed, being different				sadness			avoid
Lagerfeuermusik	3	Genre		Pop	5	2a	Music, Lyrics, Performance		not moved			too simple		too simple		behavior, being different, alcohol				annoyed
Easy Listening	3	Style	S	Pop	5	2a	Music		not moved			no particularity
Kastelruther Spatzen	6	Artist		Traditional	9	3a	Music, Artist					unnatural, Intention					corny		not authentic, commercial				turn off	yes
Neue deutsche Welle	3	Style	S	Rock	6	2a	Music, Lyrics, Artist					too simple, disliked sound, superficial				unappealing				bad mood
Punk	3	Style	S	Rock	2	2a	Music, Lyrics, Listener		not moved		different attitude, not addressed	single elements too dominant, similarity, disliked sound, no structure				being different, behavior, prejudice						avoidance		yes
Santiano	3	Artist		Schlager	7	2a	Music, Lyrics				not interested, no identification	too simple, monotonous, disliked sound		too simple					commercial	annoyed
Country	4	Style	C	Country	7	5a	Music				no identification, not addressed												do not want to hear
Irish Folk	4	Style	S	non-European	7	5a	Music, Listener, Performance				no identification, not addressed								commercial
Klezmer	4	Style	S	non-European	8	5a	Music		evokes neg. states	uncomfortable		wrong, disliked sound								go crazy	unpleasant		do not want to hear
Chinesische Oper	4	Genre		non-European	7	5a	Music	yes, okay in concert		evoking neg. states	do not understand, not addressed	strange, different tone, too high	disliked sound							interest	hurts ears
Ethno	4	Style	S	non-European	7	5a	Music				do not understand	strange, different tone, schief / wrong
Bandoneon	4	Instrument			9	5a	Music					disliked sound
Panflöte	4	Instrument			10	5a	Music			evoking neg. states, uncomfortable, strenuous		wrong, disliked sound									hurts ears		leave, do not want to hear	no
Dudelsack	4	Instrument			9	5a	Music			uncomfortable, strenuous, evoking neg. states		disliked sound									unpleasant
Der Freischütz	4	Song / Piece		Classical		5a	Music					too simple, folksy
Placido Domingo	4	Artist		Classical		5a	Music, Artist					disliked sound
Techno	4	Style	S	EDM	10	5a	Music					too loud, monotonous, noise, similarity						not music			burden, stress	no common musical activity	avoid, do not want to hear	no
Rolando Villazon	4	Artist		Classical		5a	Music, Artist					disliked sound
Ambient	3	Style	S	EDM	5	2a	Music		evokes neg. states, at the mercy, discrepancy			no structure, Intention, predictability						not music		being annoyed			avoid
Celine Dion	15	Artist		Pop	7	1a	Music, Lyrics, Artist			strenuous		disliked sound, similarity, exaggerated, disliked expression					corny			bad mood	headache
Traditional	4	Style	C	Traditional	7	5a	Music, Performance				no identification, not addressed												do not want to hear	yes
atonale Musik	4	Genre		Classical	7	5a	Music			evoking neg. states		abstract, no structure, random, too loud						not music			hurts ears		close ears, avoid	no
Lana del Rey	15	Artist		Pop	7	1a	Music, Lyrics, Artist	yes				disliked sound, similarity, exaggerated, disliked expression					corny			being annoyed
I will survive	5	Song / Piece		Pop	2	2b	Music		evokes neg. states											being annoyed			do not want to hear	yes
Kenny Chesney	20	Artist		Country		5b	Music, Artist				not addressed, not interested	disliked expression				being different, fanatic, behavior	corny						leave	no
Orgelmusik	5	Instrument				2b	Music		boring
Britney Spears	5	Artist		Pop	6	2b	Music, Lyrics, Artist, Listener					too simple, superficial, Intention		too simple		being different			not authentic, commercial	being annoyed		intellectual degradation, prejudice, rejection
Reggae	5	Style	C	Reggae	0	2b	Music		not moved, boring		different attitude, no identification	similarity, predictability, too simple, stealing, no particularity		religious								intellectual degradation, prejudice		yes
Heavy Metal	4	Style	S	Metal	10	5a	Music			evoking neg. states		too loud, noise						not music			hurts ears
Love is in the air	5	Song / Piece		Pop	3	2b	Music, Lyrics		evokes neg. states								corny			being annoyed			do not want to hear	yes
Nickelback	5	Artist		Rock	5	2b	Music, Lyrics, Artist, Listener		not moved		requirements not met	Intention, too simple, similarity, no particularity		too simple	others dislike it too	to have no clue about music, being different			commercial	bad mood		avoidance of the listener, rejection, intellectual degradation, prejudice	leave, alcohol consumption	yes
Christian Rock	5	Style	S	Rock		2b	Music, Lyrics				different attitude, no identification, not addressed	Intention, too simple, traditional / narrow-minded		religious					commercial			rejection, prejudice	avoid	no
Laid Back - Backer Man	6	Song / Piece		Reggae		3a	Lyrics							nonsense
ACDC	6	Artist		Rock	9	3a	Music		evokes neg. states, aggressive			disliked sound, too rhythmic								stress, aggressive
Böhse Onkelz	6	Artist		Rock	10	3a	Artist, Listener		Threat		not inspired, contradicting to self-image					prejudice, extreme, unerwünschstes badge fernhalten						rejection, no close relation, avoidance
Wilhelm Kienzl - Der Evangelimann	20	Song / Piece		Classical		5b	Music					too simple, superficial, no particularity					corny
Death Metal	5	Style	S	Metal	6	2b	Music, Artist, Listener		discrepancy, evokes neg. states	uncomfortable	to stay away from it, no identification, contradicting to self-image	noise, too loud, disliked sound				prejudice, extreme		not music		being annoyed
Roland Kaiser	6	Artist		Schlager	7	3a	Lyrics, Artist							sexist
Stefanie Hertel	6	Artist		Schlager	8	3a	Music, Artist					Intention							not authentic, commercial				turn off	yes
Udo Jürgens	6	Artist		Schlager	1	3a	Lyrics				different attitude			sexist, superficial
Bollywoodmusik	3	Style	S	non-European	3	2a	Music, Performance		not moved								corny			annoyed
Arabische / türkische Schlagermusik	7	Style	S	non-European	3	5b	Music				not interested	disliked sound, similarity				strange								yes
Irish Folk	7	Style	S	non-European	4	5b	Music, Artist, Performance				not interested	monotonous, no particularity, Intention, too simple				self-image
Heavy Metal	6	Style	S	Metal	10	3a	Music		at the mercy, aggressive, evokes neg. states, discrepancy	evoking neg. states	no identification, contradicting to self-image	disliked sound, not rhythmic, not melodic, too loud, screaming, inharmonic				do not understand				aggressive, stress	palpitation, burden, hurts ears	curiosity / interest	do not want to hear, leave	no
Metal	7	Style	C	Metal	10	5b	Music, Lyrics, Artist, Listener				different attitude	too simple, too loud		brutal		prejudice, extreme						no musical knowledge, avoidance, prejudice
Techno	7	Style	S	EDM	10	5b	Music, Lyrics, Artist				different attitude	too simple, too loud, no particularity, unnatural, monotonous		brutal		to have no clue about music			commercial
handwerklich billige Musik	7	Feature			7	5b	Music					too simple, no musical skills				to have no clue about music
Künstliche Behandlung von Instrumenten	7	Feature			7	5b	Music, Artist					unnatural, random, Intention, no musical skills, no particularity											do not want to hear, avoid	no
Gesangsmusik mit Geschrei	7	Feature			9	5b	Music					disliked sound, screaming, unnatural
Italo House	3	Style	S	EDM	4	2a	Music					too simple					corny		commercial					yes, dance
Donaueschingen	7	Genre		Classical	5	5b	Music		not moved			abstract, unnatural, disliked sound, not melodic											, avoid
Neue "klassische" Musik ohne Struktur	7	Genre		Classical	5	5b	Music, Artist					abstract, unnatural, Intention, random				to have no clue about music				interest
Rap	7	Style	C	Hip Hop	5	5b	Music, Lyrics, Artist		discrepancy, aggressive		different attitude			brutal		strange
R'n'B	3	Style	S	Pop	5	2a	Music, Lyrics		not moved					corny, love			corny
Scooter	8	Artist		EDM	8	2b	Music, Lyrics, Artist, Listener				no identification	similarity, too simple, superficial		too simple, superficial, nonsense		self-image							engage with it	yes
Venga Boys	8	Artist		EDM	5	2b	Music, Lyrics, Artist		not moved		no identification	no musical skills, too simple, superficial		too simple, superficial, nonsense								wonder & inquiry	party anyways	yes
The White Stripes - "Seven Nation Army"	8	Song / Piece		Rock		2b	Listener, Performance				different attitude, to stay away from it, no identification, heard it too often					being different, unappealing
Dieter Bohlen	8	Artist		Pop	6	2b	Music, Artist					Intention				unappealing			commercial
Modern Talking	8	Artist		Pop	6	2b	Music, Lyrics, Artist, Listener					too simple, no particularity, similarity		too simple, superficial, nonsense		being different			not authentic	aggressive		intellectual degradation	turn off	yes
Blink182	8	Artist		Rock	5	2b	Artist												not authentic	being annoyed, waste of time				yes
Freiwild	8	Artist		Rock		2b	Artist, Listener				different attitude, no identification, contradicting to self-image			being different								rejection, avoidance, intellectual degradation, conversation dropout
sehr laute / verstärkte Musik	7	Feature			10	5b	Music			evoking neg. states		too loud, single elements too dominant, Intention, no particularity, no musical skills							commercial		hurts ears		close ears, do not want to hear
Guns'n'Roses	8	Artist		Rock	4	2b	Music, Artist, Performance					too simple, no expression			others dislike it too	behavior, appearance, self-image			not authentic
Linkin Park	8	Artist		Rock	9	2b	Music, Lyrics, Artist				different attitude	similarity, no particularity, too simple		too simple, superficial		self-image			commercial	aggressive
Nickelback	8	Artist		Rock	9	2b	Music, Lyrics, Artist					Intention, similarity, no particularity, superficial				appearance, self-image			commercial
van Royals	8	Artist		Rock	8	2b	Artist, Performance					Intention				self-image			not authentic, commercial			wonder & inquiry, intellectual degradation
Wirtz	8	Artist		Rock	10	2b	Lyrics, Artist				requirements not met					self-image			not authentic
asiatische Klänge	9	Style	S	non-European	9	4a	Music			uncomfortable		too slow, monotonous, disliked sound, no structure, not rhythmic				being different				aggressive	restlessness		do not want to hear	no
chinesische Klänge	9	Style	S	non-European	9	4a	Music			uncomfortable		too slow, monotonous, disliked sound, no structure, not rhythmic				being different				aggressive	restlessness		do not want to hear, turn off, avoid, leave	no
Meditationsmusik	9	Genre		non-European	10	4a	Music			uncomfortable		too slow, monotonous, disliked sound, no structure, not rhythmic				being different				aggressive	restlessness		do not want to hear	no
orientalische Stücke	9	Style	S	non-European	8	4a	Music
Loungemusik	9	Style	S	EDM	10	4a	Music		at the mercy	uncomfortable		too slow, monotonous, disliked sound, no structure, not rhythmic								aggressive	restlessness		turn off	no
langweilige, ähnliche Lieder eines Interpreten	9	Feature			8	4a	Music					monotonous, similarity
Klaviermusik	9	Instrument			9	4a	Music					disliked sound, monotonous											turn off, avoid	yes
Violine	9	Instrument			3	4a	Music					disliked sound, too high											bearing können, avoid	yes
Opernmusik	9	Genre		Classical	9	4a	Music		evokes neg. states		do not understand, no contact	too difficult, disliked expression, disliked sound, unnatural, monotonous				self-image							do not want to hear, avoid
Allerweltswerke aus dem Pop-Bereich	9	Genre		Pop	8	4a	Music					similarity, monotonous, no particularity								bordom, waste of time, aggressive			do not want to hear	yes
Death Metal	8	Style	S	Metal	5	2b	Music, Lyrics, Artist				different attitude, no identification, do not understand, no contact, not addressed, not interested	screaming, monotonous, disliked sound, similarity, too loud		being different, military, sexist								curiosity / interest
Monserrat Caballe	10	Artist		Classical	4	3a	Music, Artist					unnatural							not authentic
Einstürzende Neubauten	10	Artist		Metal	8	3a	Music, Artist					noise						not music
Metal	10	Style	C	Metal	7	3a	Music		evokes neg. states		do not understand	too loud, noise						not music		aggressive			turn off, leave
Mariah Carey	10	Artist		Pop		3a	Music					disliked sound											turn off
Singstimmen mit zu viel Vibrato	10	Feature			3	3a	Music					disliked sound, single elements too dominant, disliked expression											turn off
Wagner-Festspiele Bayreuth	10	Format				3a	Listener, Performance									being different, behavior, prejudice						no close relation	curiosity, engage with it
Opus - Life is life	10	Song / Piece		Pop	3	3a	Music				heard it too often, negative memories									bad mood, Humor			sing along
Avantgardemusik nicht im Konzert	10	Genre		Classical	3	3a	Music	yes	stay away	strenuous	no identification
80er Pop	10	Genre		Pop	1	3a	Music, Performance				heard it too often
Esoterikmusik	11	Genre		non-European	10	5a	Music					no structure, monotonous
Techno	10	Style	S	EDM	9	3a	Music, Lyrics, Listener		evokes neg. states		do not understand	too loud, too simple		too simple, sexist				not music		being annoyed		intellectual degradation	turn off, avoid
Andre Rieu	11	Artist		Classical	3	5a
Luciano Pavarotti (der dicke Tenor)	11	Artist		Classical		5a	Music, Artist					disliked sound, screaming
Celine Dion	11	Artist		Pop	5	5a	Music					disliked sound, disliked expression									hurts ears
Mika	11	Artist		Pop		5a	Music					disliked sound, screaming, too high									hurts ears
Dixieland	11	Style	S	Jazz	10	5a	Music, Artist, Listener, Performance		discrepancy		not inspired	too loud, single elements too dominant, stealing, too simple				behavior, appearance, being different, to have no clue about music, self-image			not authentic	being annoyed, bad mood, aggressive		no close relation, intellectual degradation, negative consequences for relationship	leave
Pur	11	Artist		Pop		5a	Music, Lyrics, Artist, Listener		discrepancy, boring					superficial, too simple
Karat	11	Artist		Rock	7	5a	Music, Lyrics, Artist				different attitude			too simple		dishonest			not authentic
Marius Müller-Westernhagen	11	Artist		Rock	10	5a	Music, Lyrics, Artist, Performance									self-image, behavior, appearance, prejudice, unappealing						conversation dropout, intellectual degradation, rejection
Phil Collins	11	Artist		Rock	10	5a	Music					disliked sound
Unheilig	11	Artist		Rock	10	5a	Music, Artist, Performance		not moved, at the mercy			disliked expression, disliked sound		too simple		appearance, behavior, self-image			not authentic	disgust	shivers	intellectual degradation, no close relation, negative consequences for relationship	avoid
Musical	11	Genre		Pop		5a	Music				different attitude	disliked expression, traditional / narrow-minded		too simple		dishonest
Pfadfinderlieder	11	Genre		Traditional	9	5a	Music		evokes neg. states, at the mercy		negative memories									bad mood				no
Peter Alexander	11	Artist		Schlager	3	5a	Music					disliked sound, single elements too dominant									hurts ears
Udo Jürgens	11	Artist		Schlager	10	5a						too simple, disliked sound		too simple		self-image, behavior, unappealing			not authentic
Reinhard Mey	11	Artist		Singer	10	5a	Music, Lyrics, Artist				different attitude	disliked expression, disliked sound, too simple, willful misrepresentation, no musical skills		nonsense, too simple		dishonest,			not authentic	being annoyed, aggressive		intellectual degradation, avoidance of the listener
Wolf Biermann	11	Artist		Singer	10	5a	Music, Lyrics, Artist, Performance				negative memories, different attitude	willful misrepresentation				being different, self-image, dishonest, unappealing, behavior, prejudice			commercial			conversation dropout, intellectual degradation, rejection
Xavier Naidoo	11	Artist		Soul	10	5a	Music, Lyrics, Artist					disliked sound		nonsense, too simple		dishonest			not authentic
Shanties	11	Style	S	Traditional		5a	Music, Performance		not moved		not addressed					strange
irische Musik	11	Style	S	non-European	10	5a	Music					disliked sound, monotonous, too rhythmic, too loud						not music		go crazy, aggressive, bad mood	headache, tension		avoid, leave	no
Free Jazz	12	Style	S	Jazz	3	4b	Music				do not understand, not addressed	no structure, not melodic, too difficult				excluded, strange				being annoyed		curiosity / interest	engage with it,	yes
Schlager	12	Style	C	Schlager	4	4b	Music, Lyrics, Artist, Performance		exaggerated, discrepancy		not addressed, no identification	superficial, predictability, random, too simple, Intention							not authentic, commercial	being annoyed		bear up in social situations, no common musical sctivity, intellectual degradation	comment, bearing
Französische Popmusik	12	Style	S	Pop	6	4b	Music		evokes neg. states			disliked expression, disliked sound								sadness, being annoyed			turn off, do not want to hear	yes
Hard Rock	12	Style	S	Rock	5	4b	Music		not moved			disliked sound											bearing, engage with it	yes
Soul Musik aus den 60ern	12	Genre		Soul	0	4b	Music, Lyrics				not inspired	too simple, superficial, smooth, no particularity		too simple						disappointment			bearing	yes
Französische Chansons	12	Style	S	Singer	5	4b	Music		not moved		not addressed												do not want to hear	yes
Musik mit rassistischen Texten	12	Genre			10	4b	Lyrics				different attitude			racist		being different						conversation dropout
Country	13	Style	C	Country	2	1a	Lyrics, Artist, Listener, Performance				not addressed, no contact	no particularity, superficial		patriotic/nationalist		being different, strange, self-image						curiosity / interest, no common musical sctivity	bearing	yes
Metal	12	Style	C	Metal	10	4b	Music		aggressive, Threat, evokes neg. states	evoking neg. states, uncomfortable		disliked expression, too loud, too rhythmic, screaming									burden, takes breath	curiosity / interest	leave, do not want to hear, avoid
Böhse Onkelz	13	Artist		Rock	8	1a	Music, Lyrics, Artist, Listener				different attitude, no identification, contradicting to self-image	disliked sound, no musical skills, too simple, disliked expression, Intention, cliché, no particularity, superficial		corny, too simple, patriotic/nationalist, racist		being different, self-image, unappealing, criminal, extreme, fanatic, not open to criticism, behavior			not authentic			intellectual degradation, negative consequences for relationship, avoidance, rejection, no close relation
Coldplay	13	Artist		Rock	3	1a	Music, Artist, Listener					omnipresent, too simple, no particularity, smooth, Intention				strange, unappealing			not authentic, commercial			no musical knowledge	bearing	yes
Die Toten Hosen	13	Artist		Rock	8	1a	Lyrics, Artist		boring,		no identification, not addressed, heard it too often	superficial, Intention							not authentic, commercial	bad mood		avoid
Metalcore	13	Style	S	Metal		1a	Music				do not understand	screaming
Nickelback	13	Artist		Rock	4	1a	Music, Artist, Performance		exaggerated			similarity, willful misrepresentation, disliked sound			others dislike it too				not authentic				bearing	yes
Soul	13	Style	C	Soul	1	1a	Music, Lyrics		boring, not moved		no contact	too slow		corny, love						interest, curiosity
R'n'B	13	Style	S	Pop	1	1a	Music, Listener, Performance		boring		not inspired, not addressed, no contact	single elements too dominant, unnatural, no particularity,				to have no clue about music, music is secondary, prejudice, behavior			commercial	being annoyed			bearing, comment
Schlager	13	Style	C	Schlager	9	1a	Music, Lyrics, Listener, Performance					disliked expression, cliché, too simple, superficial		too simple, love, nonsense		being different			commercial	being annoyed, aggressive, bad mood		intellectual degradation, distanzieren, no close relation	avoid, bearing
Deutsche Schnulzenschlager	4	Style	C	Schlager	7	5a	Music				no identification, not addressed	too simple		too simple		being different	corny		commercial	Humor				no
Helene Fischer	13	Artist		Schlager	9	1a	Music, Lyrics, Artist, Listener		exaggerated		do not understand, no identification	omnipresent, smooth, disliked expression, Intention		nonsense		unappealing			not authentic, commercial	being annoyed		negative consequences for relationship, avoidance, Irritation	leave, avoid, bearing
Metal	13	Style	C	Metal	5	1a	Music, Listener		at the mercy	strenuous		too loud, too fast, too difficult, inharmonic				fanatic, extreme, unappealing, being different, self-image, inconsiderate, behavior, music is secondary						negative consequences for relationship	go with friends, bearing
Big Bands mit dominanten Bläsern	14	Genre		Blues	10	4a	Music			uncomfortable		too loud, disliked sound, single elements too dominant								being annoyed			leave, bearing, do not want to hear
Techno	14	Style	S	EDM	5	4a	Music		not moved, evokes neg. states		not interested	monotonous								aggressive, being annoyed		no common musical sctivity	do not want to hear
Free Jazz	14	Style	S	Jazz	8	4a	Music					no structure, not melodic, dissonant								being annoyed		curiosity / interest	avoid, bearing	yes
Rap	14	Style	C	Hip Hop	7	4a	Music, Lyrics		evokes neg. states		not addressed, not interested	disliked expression		showing-off, sexist						being annoyed, bad mood		no common musical sctivity	leave, avoid
moderne klassische Musik	14	Genre		Classical	8	4a	Music		evokes neg. states	uncomfortable, evoking neg. states	do not understand	too difficult, dissonant, inharmonic, no structure									takes breath	bear up in social situations	bearing, do not want to hear, go with friends, turn off	yes
Oper	14	Genre		Classical		4a	Music					disliked sound, too high								being annoyed			bearing, do not want to hear
"bewusstlos durch den Tag" Radio	14	Genre		Pop	3	4a	Music		not moved		not inspired	similarity, monotonous, no particularity, superficial								bordom, being annoyed			turn off, avoid
volkstümlicher Schlager	14	Style	C	Schlager	4	4a	Music		not moved		no contact	superficial								being annoyed		bear up in social situations, no common musical sctivity	bearing, avoid, curiosity
Country	15	Style	C	Country	6	1a	Music, Lyrics, Artist, Listener		for certain moods, exaggerated			smooth, too simple, traditional / narrow-minded, superficial, disliked expression, similarity		too simple					not authentic, commercial	being annoyed
Hip-Hop	15	Style	C	Hip Hop	6	1a	Lyrics							sexist, homophobic, racist		being different				Humor		intellectual degradation	engage with it, alcohol consumption, sing along, party anyways
Weltmusik	15	Style	S	non-European	5	1a	Listener	yes			different attitude	disliked sound, strange				unappealing, behavior, prejudice, being different, extreme				being annoyed	cannot dance		bearing
Turbofolk	5	Style	S	non-European	10	2b	Music, Lyrics, Artist, Listener, Performance				negative memories, different attitude, to stay away from it, no identification, contradicting to self-image, do not want to like it	too simple			others dislike it too, not allowed to like it	behavior, prejudice, unwanted labels, unappealing, criminal	corny					conversation dropout, rejection		no
Schlager	5	Style	C	Schlager	9	2b	Music, Lyrics, Artist, Listener		evokes neg. states	evoking neg. states	to stay away from it, contradicting to self-image	similarity, no particularity, too simple		too simple, similarity, love		unwanted labels, prejudice, behavior	corny			bad mood, sadness, aggressive	nausea	avoidance of the listener, intellectual degradation, rejection	leave, alcohol consumption	no
Böhse Onkelz	15	Artist		Rock	9	1a	Lyrics, Artist, Listener									unappealing, extreme, criminal				being annoyed			leave
rechter Metal	15	Style	S	Metal	10	1a	Lyrics				different attitude			racist
Freiwild	15	Artist		Rock	9	1a	Lyrics, Artist, Listener				different attitude			patriotic/nationalist		unappealing, extreme, criminal				being annoyed			leave
Florian Silbereisen	15	Artist		Schlager		1a	Artist, Listener, Performance		exaggerated	strenuous				patriotic/nationalist		extreme, behavior, prejudice, appearance			not authentic, commercial	aggressive, being annoyed		intellectual degradation
Psychobilly	15	Style	S	Rock	3	1a	Music, Lyrics, Listener				not addressed, different attitude			patriotic/nationalist						being annoyed		curiosity
Schlager	15	Style	C	Schlager	7	1a	Music, Lyrics, Artist, Listener, Performance		boring, not moved, evokes neg. states, exaggerated	strenuous	not addressed, different attitude, not interested	monotonous, too simple, superficial, disliked sound, Intention		similarity, too simple, patriotic/nationalist		behavior, unappealing, prejudice			commercial	Humor, aggressive, bad mood, being annoyed	shivers	curiosity / interest, prejudice	turn off, avoid, leave
Rechtsrock	15	Style	S	Rock	10	1a	Lyrics, Artist, Listener				different attitude			racist		unappealing, extreme, criminal				aggressive, bad mood		conversation dropout, intellectual degradation, provocation	leave
Traditional	6	Style	C	Traditional	8	3a	Music, Lyrics		boring, not moved			too simple		too simple, superficial, unnatural, ideal world, love, Sex			corny			bad mood				yes
Helene Fischer	15	Artist		Schlager		1a	Artist, Listener, Performance			strenuous	not addressed, different attitude, to stay away from it, no identification	omnipresent, smooth, cliché, no particularity		patriotic/nationalist		unappealing, appearance, behavior, not open to criticism, extreme			commercial			Irritation, astonishment
Ambient & Meditationsmusik	16	Style	S	non-European	1	4b	Music, Lyrics					superficial, too simple, willful misrepresentation							not authentic				leave, do not want to hear
Rammstein	16	Artist		Metal	7	4b	Music, Lyrics, Artist, Listener		Threat, evokes neg. states, aggressive, at the mercy		not addressed, no contact			racist, brutal		extreme, behavior, prejudice				bad mood, go crazy		curiosity / interest, wonder & inquiry	turn off, do not want to hear	no
Metal	14	Style	C	Metal	4	4a	Music					too loud				extreme				aggressive	hurts ears	no common musical sctivity	do not listen to it again
Techno & Heavy Techno	16	Style	S	EDM	9	4b	Music, Listener, Performance		Threat, at the mercy, evokes neg. states			too loud, too rhythmic, Intention				extreme, strange, behavior, prejudice, being different
Unheilig	16	Artist		Rock	3	4b	Music, Lyrics					willful misrepresentation, similarity, Intention		too simple, similarity		dishonest			not authentic, commercial			curiosity / interest	do not want to hear, turn off
Nazi- & allgemeine Propagandamusik	16	Genre		Rock	10	4b	Music, Lyrics		Threat			Intention
Mallorcaschlager	16	Style	S	Schlager	9	4b	Music, Lyrics, Artist		not moved, at the mercy, evokes neg. states		not inspired, no individuality, no identification	no musical skills, too simple, superficial, Intention, cliché, too simple		too simple, colloquial, nonsense, cliché, drugs & alcohol		being different, behavior			commercial	being annoyed				no
Deutsche Schlager	16	Style	C	Schlager	1	4b	Music, Lyrics				no identification	too simple, Intention, cliché, too simple		too simple, cliché		being different			not authentic, commercial				bearing	yes
Hans Hinterseer	16	Artist		Schlager	1	4b	Music, Lyrics, Artist, Performance					too simple							not authentic				bearing können, do not want to hear	yes
Micki Krause	16	Artist		Schlager	9	4b	Music, Lyrics, Artist				not inspired, no individuality, no identification	no musical skills		nonsense, drugs & alcohol		being different				Humor
Redundante Musik	16	Genre			1	4b	Music, Lyrics																leave
90er Techno	17	Genre		EDM	3	1b	Music, Listener, Performance				not addressed, no identification				others dislike it too	being different								yes
Clubmusik	17	Genre		EDM	2	1b	Music, Listener				heard it too often, no individuality, no identification, different attitude					being different						intellectual degradation	go with friends, party anyways	yes
Schranz	17	Style	S	EDM	10	1b	Music, Listener				do not understand, not addressed, no identification	no structure, too rhythmic, too fast				being different, unappealing, extreme, behavior						Irritation, no common musical sctivity, no close relation	turn off, leave, do not want to hear, avoid	no
Metal	17	Style	C	Metal	5	1b	Music		not moved	uncomfortable	do not understand	screaming									movement		party anyways, do not want to hear	yes
Fahrstuhlmusik	17	Genre		EDM	7	1b	Music, Listener					too simple								being annoyed, waste of time		intellectual degradation	avoid
Mönchschöre	17	Genre		Classical	5	1b	Music, Lyrics, Artist		not moved		not addressed, not interested, do not understand			religious						bad mood, bordom, waste of time
The Proclaimers - I would walk 500 miles	17	Song / Piece		Rock	5	1b	Music				heard it too often									being annoyed		wonder & inquiry
Rednex - The spirit of the hawk	17	Song / Piece		Country	9	1b	Music, Performance		exaggerated		not addressed	cliché, too simple				dishonest			not authentic	being annoyed	tension	no musical knowledge, no common musical sctivity, no close relation, Irritation, wonder & inquiry	leave, comment, do not want to hear	yes
Mittelalterrock	17	Style	S	Rock	6	1b	Music				different attitude, not addressed, no identification	disliked sound, single elements too dominant, unnatural							not authentic	waste of time, being annoyed	cannot dance		go with friends, alcohol, engage with it, party anyways	yes
Cembalo	17	Instrument			9	1b	Music			evoking neg. states, uncomfortable	not addressed, not interested	disliked sound, unnatural									tension, hurts ears		do not want to hear, avoid
Theremin	17	Instrument			3	1b	Music				not interested	disliked sound								being annoyed			curiosity
Rechtsrock	17	Style	S	Rock	10	1b	Listener							racist								conversation dropout, avoidance
Volkslieder	17	Style	S	Traditional	2	1b	Performance	yes	not moved, boring		not addressed, not interested			patriotic/nationalist						Humor		curiosity	turn off, sing along	yes
Bushido	18	Artist		Hip Hop	4	1b	Lyrics, Artist		Threat					colloquial, too simple, drugs & alcohol, brutal		being different, behavior, criminal
Haftbefehl	18	Artist		Hip Hop	4	1b	Lyrics, Artist		Threat		different attitude, no identification			colloquial, too simple, drugs & alcohol, brutal		being different, behavior, criminal
Death & Heavy Metal	16	Style	S	Metal	9	4b	Music, Lyrics, Artist, Performance		at the mercy, evokes neg. states	evoking neg. states	not addressed	screaming, Intention, too loud		brutal		extreme, strange, prejudice, self-image							do not want to hear, avoid
Moneyboy	18	Artist		Hip Hop	4	1b	Lyrics, Artist		Threat		different attitude, no identification			colloquial, too simple, drugs & alcohol, brutal		being different, behavior, criminal			not authentic
Metal	18	Style	C	Metal	9	1b	Music				not addressed, no identification	too rhythmic, too fast, monotonous, screaming												yes
"Asi"-Rap / "Gangster"-Rap	18	Style	S	Hip Hop	4	1b	Lyrics, Artist				different attitude			colloquial, too simple, drugs & alcohol, brutal		criminal, extreme, being different			not authentic
Speed Metal	18	Style	S	Metal	9	1b	Music				not inspired, not interested	too fast, too loud				extreme		not music		being annoyed			turn off	yes
Blasinstrumente	18	Instrument				1b	Music					disliked sound
Wham - Last Christmas	18	Song / Piece		Pop	4	1b	Music				heard it too often									being annoyed
deutscher Schlager	7	Style	C	Schlager	3	5b	Music, Lyrics, Listener			uncomfortable		too simple, no particularity, disliked sound		too simple			corny		commercial				leave	yes
Helene Fischer	18	Artist		Schlager	3	1b	Music, Artist		exaggerated							being different, unappealing, behavior
Traditional	13	Style	C	Traditional	9	1a	Music, Lyrics, Listener, Performance				not addressed, different attitude, no identification	traditional / narrow-minded		patriotic/nationalist, traditional		being different, to have no clue about music, racist, prejudice	corny					intellectual degradation, no musical knowledge	leave, avoid
Boerenmusik	19	Style	S	non-European	9	3b	Music, Artist, Listener, Performance		discrepancy, stay away, boring		different attitude, not addressed, no identification	traditional / narrow-minded				being different				aggressive, being annoyed
Gospel	19	Style	S	non-European		3b	Music				not interested	too simple, no particularity, similarity, predictability
arabische Improvisationsmusik	19	Genre		non-European	8	3b	Music, Performance				not addressed, do not want to like it	too longe, strange				being different
Glenn Gould	19	Artist		Classical	6	3b	Music, Artist, Listener				different attitude, requirements not met	disliked expression, Intention				being different, to have no clue about music			commercial
Billig-Jazz	19	Style	S	Jazz	9	3b	Music, Performance	yes	discrepancy, for certain moods		not interested	disliked sound, monotonous, superficial								being annoyed, go crazy, aggressive / irritated
Reggae	19	Style	C	Reggae	6	3b	Music, Lyrics		not moved	strenuous, uncomfortable, evoking neg. states	not addressed, no identification	too slow, disliked sound								being annoyed, aggressive	tension	engage in conversation, curiosity / interest	do not want to hear	yes
Filmmusik	19	Genre		Classical	8	3b	Music, Lyrics		exaggerated, evokes neg. states			similarity, no particularity, predictability, too simple, single elements too dominant, monotonous, superficial							commercial
minimalistische Classical	19	Genre		Pop	7	3b	Music					similarity, no particularity, no musical skills, too simple, too slow								being annoyed
Volkstümliche Musik	19	Style	C	Traditional	6	3b	Music, Artist, Listener													being annoyed, Humor
Schlagermusik	18	Style	C	Schlager	2	1b	Music, Listener				not addressed	disliked sound				prejudice, being different	corny					bear up in social situations, wonder & inquiry	leave	yes
asiatische Musik	20	Style	S	non-European	5	5b	Music									strange
Andre Rieu	20	Artist		Classical	6	5b	Music, Artist					disliked sound, no particularity						not music				intellectual degradation, no musical knowledge, no common musical sctivity
Claude Debussy	20	Artist		Classical	1	5b	Music		not moved		not interested	monotonous, no particularity
Giuseppe Verdi	20	Artist		Classical	2	5b	Music					too simple, Intention				being different			commercial
Helmut Friedrich Lachenmann	20	Artist		Classical	3	5b	Music			strenuous
Fahrstuhlmusik	20	Genre		EDM		5b	Music		at the mercy, not moved		not addressed	wrong, unnatural, disliked sound						not music
Techno	20	Style	S	EDM	3	5b	Music, Listener				different attitude	monotonous, too rhythmic, unnatural, superficial, too simple				behavior, extreme, self-image							leave, do not want to hear
Florian Silbereisen	20	Artist		Schlager	5	5b	Music, Artist
Johannes Brahms - Akademische Festouvertüre	20	Song / Piece		Classical		5b	Music		exaggerated			superficial, too simple, no musical skills, disliked expression
Richard Wagner - Tristan und Isolde	20	Song / Piece		Classical		5b	Music		not moved		do not understand
Dmitri Schostakowitsch - 14. Symphonie	20	Song / Piece		Classical		5b	Music		boring			disliked sound, single elements too dominant								being annoyed, bordom	shivers		do not want to hear
Traditional	18	Style	C	Traditional	2	1b	Music, Listener				not addressed	disliked sound				prejudice, being different	corny					bear up in social situations, wonder & inquiry	leave	yes
Volkstümliche Schlagermusik	20	Style	C	Schlager	5	5b	Music
Kraftwerk	21	Artist		EDM	6	3b	Music		not moved		not addressed, not interested	disliked sound, too simple								being annoyed			leave	yes
New Order	21	Artist		EDM	7	3b
Electro	21	Style	C	EDM	6	3b	Music		not moved		not addressed, not interested	disliked sound, unnatural, single elements too dominant, too rhythmic								being annoyed			leave	yes
Electro Indie	21	Style	S	EDM	9	3b			not moved		not addressed	too longe, disliked sound								being annoyed			go with friends	yes
Jazz	21	Style	C	Jazz		3b	Music																avoid
Die Atzen	21	Artist		Hip Hop	10	3b	Music, Lyrics, Artist				different attitude	Intention, too simple, similarity		vulgar, too simple					not authentic, commercial
Markus Mörl	21	Artist		Pop	9	3b	Music, Lyrics				not addressed, heard it too often	no particularity, superficial, too simple		nonsense						being annoyed				yes
Nena	21	Artist		Pop	9	3b	Music, Lyrics		not moved		not addressed	no particularity, superficial, too simple								being annoyed				yes
PUR	21	Artist		Pop	9	3b	Music, Lyrics, Artist		not moved		to stay away from it, not addressed, not interested	traditional / narrow-minded, smooth, superficial		traditional		being different, prejudice			commercial			no musical knowledge	alcohol consumption, do not want to hear	yes
Böhse Onkelz	21	Artist		Rock	10	3b	Artist, Listener				different attitude, no identification, do not want to like it, contradicting to self-image			racist								Irritation, distancing, negative consequences for relationship, conversation dropout	leave, avoid, turn off
Die Toten Hosen	21	Artist		Rock		3b	Music, Lyrics					Intention, similarity							not authentic, commercial
Frei.Wild	21	Artist		Rock	10	3b	Artist, Listener				different attitude, no identification, do not want to like it, contradicting to self-image			racist, patriotic/nationalist								Irritation, distancing, negative consequences for relationship, conversation dropout	leave, avoid, turn off
Joy Division	21	Artist		Rock	6	3b
80er	21	Genre		Pop	7	3b	Music
Neue deutsche Welle	21	Style	S	Rock	9	3b	Music, Lyrics		not moved, boring		not interested, not addressed, no identification, contradicting to self-image	no particularity, superficial, too simple		too simple		being different				being annoyed			alcohol consumption	yes
Unplugged	21	Format			7	3b	Music, Performance		not moved		different attitude	disliked sound				being different			commercial	bordom			go with friends, do not want to hear, turn off	yes
Die Atzen - Hey, was geht ab	21	Song / Piece		Schlager	10	3b	Music, Lyrics					too simple, monotonous		vulgar, too simple					not authentic			Irritation
Schlager	21	Style	C	Schlager	0	3b																		yes

## Sheet: data_germ
Ablehnung	ST	Kategorie	Sub- oder Oberkategorie?	Hauptkategorie	Bewertung	Kohorte	Referenzpunkte	Situationsabhängig?	ICH - Emotion	ICH - Körper	ICH - Selbst	SACH - Musik	SACH - Stimme	SACH - Text	MAN - In	MAN - Out	Kitsch	keine Musik	Authentizität	Emo Reaktion	Körper Reaktion	Soz Reaktion	Handlung	Aushalten können
Jonny Hill: Teddybär eins - vier	1	Lied / Stück		Schlager		2a	Musik, Text		Auslösen neg. Zustände, ausgeliefert sein											Traurigkeit	Weinen			ja
Volksmusik	1	Stil	O	Volksmusik	1	2a	Interpret, Hörer, Darbietung				nicht identifizieren					anders sein, nicht angesprochen				Humor, Scham			kein Kauf	ja
Jazz	1	Stil	O	Jazz	9	2a	Musik			nicht mitsingen	nicht verstehen	unharmonisch, strukturlos, abstrakt, unmelodisch									unangenehm		ausschalten	nein
Klassik	1	Stil	O	Klassik	9	2a	Musik			nicht mitsingen, nicht tanzen	nicht verstehen	unharmonisch									unangenehm		ausschalten	nein
Deftones	1	Interpret		Metal		2a	Musik, Interpret				negative Erinnerungen		falsch, kein mus. Können							Enttäuschung				ja
Rammstein	1	Interpret		Metal	5	2a	Hörer				andere Einstellung, nicht mögen wollen			rassistisch		anders sein, extrem						intellektuelle Abwertung	kein Kauf	ja
Tori Amos	1	Interpret		Pop	3	2a	Musik, Interpret		Auslösen neg. Zustände, ausgeliefert sein				abgelehnter Ausdruck, abgelehnter Klang							Traurigkeit				ja
Böhse Onkelz	1	Interpret		Rock	10	2a	Text, Interpret, Hörer, Darbietung				Eigenschaft fernhalten, andere Einstellung, nicht identifizieren, nicht mögen wollen			rassistisch								Gesprächsabbruch	ausschalten	nein
Deine Lakeien	1	Interpret		Rock		2a	Musik, Interpret				negative Erinnerungen													ja
Charts	1	Stil	S	Pop	0	2a	Musik, Text, Hörer					zu einfach, Ähnlichkeit				anders sein				Humor			kein Kauf	ja
Helene Fischer	1	Interpret		Schlager		2a	Interpret, Darbietung				Eigenschaft fernhalten				nicht mögen dürfen	unerwünschtes badge fernhalten				Humor			mitsingen, Ohrwurm	ja
Schlager	2	Stil	O	Schlager	7	2a	Musik, Interpret, Darbietung		übertrieben, berührt nicht			glatt, Intention							kommerziell				ausschalten	ja
Volksmusik	2	Stil	O	Volksmusik	7	2a	Musik, Darbietung		übertrieben, berührt nicht, Diskrepanz		nicht angesprochen, nicht identifizieren	Intention				fremd			kommerziell				ausschalten	ja
Afrikanische Musik	2	Stil	S	Außer		2a	Musik				nicht verstehen	Beschäftigung erforderlich				fremd								ja
Jazz	2	Stil	O	Jazz	6	2a	Musik	anders im Konzert			nicht verstehen	dissonant, Beschäftigung erforderlich									unangenehm		kein Kauf	ja
House	2	Stil	S	EDM	2	2a	Musik	nur zum Tanzen	berührt nicht			zu einfach												ja
Techno	2	Stil	S	EDM	9	2a	Musik		Ausgeliefert sein, Überforderung	Auslösen neg. Zustände		zu schnell									Kopfschmerzen			nein
Pop	2	Stil	O	Pop	2	2a	Musik		langweilig, berührt nicht			zu einfach, Ähnlichkeit											wegschalten	ja
Rap	2	Stil	O	Hip Hop		2a	Musik, Interpret, Hörer				nicht identifizieren, andere Einstellung, Widerspruch zum Selbstbild					anders sein								ja
Death Metal	2	Stil	S	Metal	6	2a	Musik		aggressiv, Auslösen neg. Zustände		nicht identifizieren	unmelodisch	Schreien / Kreischen			nicht angesprochen, extrem							kein Kauf	ja
Country	3	Stil	O	Country	5	2a	Musik, Text, Darbietung		langweilig		ohne Individualität	zu einfach, keine Besonderheit, Ähnlichkeit		zu einfach, monothematisch, patriotisch / nationalistisch, oberflächlich						Langeweile
DJ Bobo	3	Interpret		EDM	9	2a	Musik					Ähnlichkeit, zu einfach, Vorhersagbarkeit, "Klauen", Intention, keine Besonderheit				anders sein							vermeiden, nicht hören wollen	nein
Dance	3	Stil	O	EDM	8	2a	Musik		berührt nicht		nicht interessant, zu oft gehört	zu einfach, Ähnlichkeit, Vorhersagbarkeit, keine Besonderheit, abgelehnter Klang								genervt sein			nicht hören wollen, gehen	ja
Kitsch	7	Eigenschaft			8	5b	Musik, Hörer, Darbietung				andere Einstellung, Ansprüche nicht erfüllt, zu oft gehört	Intention, oberflächlich				keine Ahnung von Musik	kitschig		kommerziell			intellektuelle Abwertung, keine Ahnung von Musik, Belehrung	wegschalten	nein
Last Christmas	3	Lied / Stück		Pop	10	2a	Musik, Text, Darbietung				zu oft gehört		Abgelehnter Ausdruck							genervt			ausschalten	nein
Folk	3	Stil	S	Außer	5	2a	Musik					abgelehnter Klang
E-Gitarre	3	Instrument				2a	Musik		berührt nicht, Auslösen neg. Zustände			abgelehnter Klang, unmelodisch
Orgelmusik	3	Instrument			10	2a	Musik				negative Erinnerungen	abgelehnter Klang, abgelehnter Ausdruck, zu laut											wegschalten	nein
Yogamusik	3	Stil	S	Außer	7	2a	Musik		Auslösen neg. Zustände, ausgeliefert sein											genervt			vermeiden, ausschalten	nein
Hardcore	18	Stil	S	EDM	7	1b	Musik				nicht inspirierend, nicht angesprochen	zu schnell, eintönig / monoton, Einzelelement zu dominant						keine Musik		genervt sein			ausschalten, nicht hören wollen, vermeiden	ja
Brakebeat	3	Stil	S	EDM	4	2a	Musik				nicht interessant	strukturlos, zu lang, keine Besonderheit											vermeiden	ja
Djungle	3	Stil	S	EDM	4	2a
Panflötenmusik	3	Instrument			8	2a	Musik					abgelehnter Klang
Für Elise	3	Lied / Stück		Klassik	6	2a	Musik				negative Erinnerungen, zu oft gehört
Gabba	3	Stil	S	EDM	2	2a	Musik	zum Tanzen	aggressiv			Vorhersagbarkeit								schlechte Laune, aggressiv	tanzen			ja, tanzen
Goa	3	Stil	S	EDM	6	2a	Musik		ausgeliefert sein, Diskrepanz, berührt nicht		nicht angesprochen	strukturlos, Intention, Vorhersagbarkeit								genervt sein
Harcore	3	Stil	S	EDM	2	2a	Musik	zum Tanzen	aggressiv			Vorhersagbarkeit								schlechte Laune, aggressiv	tanzen			ja, tanzen
"Schnulzmusik"	15	Gattung		Schlager	7	1a	Musik, Text			anstrengend		abgelehnter Klang, Ähnlichkeit, übertrieben, abgelehnter Ausdruck					kitschig			schlechte Laune	Kopfschmerzen
Mariah Carey	3	Interpret		Pop	8	2a	Musik						Einzelelement zu dominant, abgelehnter Ausdruck, abgelehnter Klang
Trance	3	Stil	S	EDM	6	2a	Musik		ausgeliefert sein, Diskrepanz, berührt nicht		nicht angesprochen	strukturlos, Intention, Vorhersagbarkeit								genervt sein
Vocal House	3	Stil	S	EDM	4	2a	Musik, Text		berührt nicht		nicht interessant	Ähnlichkeit, keine Besonderheit, kein mus Können		zu einfach					kommerziell
Marschmusik	3	Gattung		Klassik	8	2a	Musik		berührt nicht		andere Einstellung	abgelehnter Klang		militärisch									nicht hören wollen
Kirchenlieder	3	Gattung		Klassik	8	2a	Musik, Text					falsch, eintönig / monoton
Deutschrap	3	Stil	S	Hip Hop	10	2a	Text		Auslösen neg. Zustände, aggressiv,		nicht interessant, Eigenschaft fernhalten, andere Einstellung, nicht identifizieren, nicht interessant	Ähnlichkeit		zu einfach, sexistisch, umgangssprachlich, beleidigend		anders sein, Verhalten, kriminell, Vorurteil			nicht authentisch	aggressiv, genervt, schlechte Laune		verbieten zu hören, keine gemeinsame mus. Aktivität
Mönchsgesänge	3	Gattung		Klassik	8	2a	Musik, Text		Auslösen neg. Zustände		andere Einstellung, nicht identifizieren, nicht angesprochen	eintönig / monoton		religiös
Dark Metal	3	Stil	S	Metal	8	2a
Rock	3	Stil	O	Rock	6	2a	Musik		berührt nicht, Auslösen neg. Zustände		kein Kontakt	abgelehnter Klang
Schlager	3	Stil	O	Schlager	7	2a	Musik, Text				nicht angesprochen	abgelehnter Klang, eintönig / monoton, zu einfach, Vorhersagbarkeit, Einzelelement zu dominant		zu einfach, oberflächlich										ja
Volksmusik	3	Stil	O	Volksmusik	7	2a	Musik, Text				nicht angesprochen, nicht interessant	abgelehnter Klang, eintönig / monoton, zu einfach, Vorhersagbarkeit, Einzelelement zu dominant												ja
Heavy Metal	3	Stil	S	Metal	8	2a	Musik, Text, Interpret, Darbietung		aggressiv, Auslösen neg. Zustände, ausgeliefert sein			abgelehnter Klang				nicht angesprochen, anders sein				Traurigkeit			vermeiden
Lagerfeuermusik	3	Gattung		Pop	5	2a	Musik, Text, Darbietung		berührt nicht			zu einfach		zu einfach		Verhalten, anders sein, Alkohol				genervt
Easy Listening	3	Stil	S	Pop	5	2a	Musik		berührt nicht			keine Besonderheit
Kastelruther Spatzen	6	Interpret		Volksmusik	9	3a	Musik, Interpret					unnatürlich, Intention					kitschig		nicht authentisch, kommerziell				ausschalten	ja
Neue deutsche Welle	3	Stil	S	Rock	6	2a	Musik, Text, Interpret					zu einfach, abgelehnter Klang, oberflächlich				unsympathisch				schlechte Laune
Punk	3	Stil	S	Rock	2	2a	Musik, Text, Hörer		berührt nicht		andere Einstellung, nicht angesprochen	Einzelelement zu dominant, Ähnlichkeit, abgelehnter Klang, strukturlos				anders sein, Verhalten, Vorurteil						Vermeidung		ja
Santiano	3	Interpret		Schlager	7	2a	Musik, Text				nicht interessant, nicht identifizieren	zu einfach, eintönig / monoton, abgelehnter Klang		zu einfach					kommerziell	genervt
Country	4	Stil	O	Country	7	5a	Musik				nicht identifizieren, nicht angesprochen												nicht hören wollen
Irish Folk	4	Stil	S	Außer	7	5a	Musik, Hörer, Darbietung				nicht identifizieren, nicht angesprochen								kommerziell
Klezmer	4	Stil	S	Außer	8	5a	Musik		Auslösen neg. Zustände	unangenehm		falsch, abgelehnter Klang								"in den Wahnsinn treiben"	unangenehm		nicht hören wollen
Chinesische Oper	4	Gattung		Außer	7	5a	Musik	ja, im Konzert okay		Auslösen neg. Zustände	nicht verstehen, nicht angesprochen	fremd, andere Tonalität, zu hoch	abgelehnter Klang							Interesse	Schmerzen in den Ohren
Ethno	4	Stil	S	Außer	7	5a	Musik				nicht verstehen	fremd, andere Tonalität, schief / falsch
Bandoneon	4	Instrument			9	5a	Musik					abgelehnter Klang
Panflöte	4	Instrument			10	5a	Musik			Auslösen neg. Zustände, unangenehm, anstrengend		falsch, abgelehnter Klang									Schmerzen in den Ohren		gehen, nicht hören wollen	nein
Dudelsack	4	Instrument			9	5a	Musik			unangenehm, anstrengend, Auslösen neg. Zustände		abgelehnter Klang									unangenehm
Der Freischütz	4	Lied / Stück		Klassik		5a	Musik					zu einfach, volkstümlich
Placido Domingo	4	Interpret		Klassik		5a	Musik, Interpret					abgelehnter Klang
Techno	4	Stil	S	EDM	10	5a	Musik					zu laut, eintönig / monoton, "Lärm", Ähnlichkeit						keine Musik			Belastung, Streß	keine gemeinsame mus. Aktivität	vermeiden, nicht hören wollen	nein
Rolando Villazon	4	Interpret		Klassik		5a	Musik, Interpret					abgelehnter Klang
Ambient	3	Stil	S	EDM	5	2a	Musik		Auslösen neg. Zustände, ausgeliefert sein, Diskrepanz			strukturlos, Intention, Vorhersagbarkeit						keine Musik		genervt sein			vermeiden
Celine Dion	15	Interpret		Pop	7	1a	Musik, Text, Interpret			anstrengend		abgelehnter Klang, Ähnlichkeit, übertrieben, abgelehnter Ausdruck					kitschig			schlechte Laune	Kopfschmerzen
Volksmusik	4	Stil	O	Volksmusik	7	5a	Musik, Darbietung				nicht identifizieren, nicht angesprochen												nicht hören wollen	ja
atonale Musik	4	Gattung		Klassik	7	5a	Musik			Auslösen neg. Zustände		abstrakt, strukturlos, willkürlich, zu laut						keine Musik			Schmerzen in den Ohren		Ohren zuhalten, vermeiden	nein
Lana del Rey	15	Interpret		Pop	7	1a	Musik, Text, Interpret	ja				abgelehnter Klang, Ähnlichkeit, übertrieben, abgelehnter Ausdruck					kitschig			genervt sein
I will survive	5	Lied / Stück		Pop	2	2b	Musik		Auslösen neg. Zustände											genervt sein			nicht hören wollen	ja
Kenny Chesney	20	Interpret		Country		5b	Musik, Interpret				nicht angesprochen, nicht interessant	abgelehnter Ausdruck				anders sein, fanatisch, Verhalten	kitschig						gehen	nein
Orgelmusik	5	Instrument				2b	Musik		langweilig
Britney Spears	5	Interpret		Pop	6	2b	Musik, Text, Interpret, Hörer					zu einfach, oberflächlich, Intention		zu einfach		anders sein			nicht authentisch, kommerziell	genervt sein		intellektuelle Abwertung, Vorurteil, Ablehnung
Reggae	5	Stil	O	Reggae	0	2b	Musik		berührt nicht, langweilig		andere Einstellung, nicht identifizieren	Ähnlichkeit, Vorhersagbarkeit, zu einfach, "Klauen", keine Besonderheit		religiös								intellektuelle Abwertung, Vorurteil		ja
Heavy Metal	4	Stil	S	Metal	10	5a	Musik			Auslösen neg. Zustände		zu laut, "Lärm"						keine Musik			Schmerzen in den Ohren
Love is in the air	5	Lied / Stück		Pop	3	2b	Musik, Text		Auslösen neg. Zustände								kitschig			genervt sein			nicht hören wollen	ja
Nickelback	5	Interpret		Rock	5	2b	Musik, Text, Interpret, Hörer		berührt nicht		Ansprüche nicht erfüllt	Intention, zu einfach, Ähnlichkeit, keine Besonderheit		zu einfach	andere lehnen es auch ab	keine Ahnung von Musik, anders sein			kommerziell	schlechte Laune		Vermeidung der Hörerschaft, Ablehnung, intellektuelle Abwertung, Vorurteil	gehen, Alkoholkonsum	ja
Christian Rock	5	Stil	S	Rock		2b	Musik, Text				andere Einstellung, nicht identifizieren, nicht angesprochen	Intention, zu einfach, traditionell / spießig		religiös					kommerziell			Ablehnung, Vorurteil	vermeiden	nein
Laid Back - Backer Man	6	Lied / Stück		Reggae		3a	Text							Unsinn
ACDC	6	Interpret		Rock	9	3a	Musik		Auslösen neg. Zustände, aggressiv			abgelehnter Klang, zu rhythmisch								Streß, aggressiv
Böhse Onkelz	6	Interpret		Rock	10	3a	Interpret, Hörer		Bedrohung		nicht inspirierend, Widerspruch zum Selbstbild					Vorurteil, extrem, unerwünschstes badge fernhalten						Ablehnung, keine nahe Beziehung, Vermeidung
Wilhelm Kienzl - Der Evangelimann	20	Lied / Stück		Klassik		5b	Musik					zu einfach, oberflächlich, keine Besonderheit					kitschig
Death Metal	5	Stil	S	Metal	6	2b	Musik, Interpret, Hörer		Diskrepanz, Auslösen neg. Zustände	unangenehm	Eigenschaft fernhalten, nicht identifizieren, Widerspruch zum Selbstbild	"Lärm", zu laut, abgelehnter Klang				Vorurteil, extrem		keine Musik		genervt sein
Roland Kaiser	6	Interpret		Schlager	7	3a	Text, Interpret							sexistisch
Stefanie Hertel	6	Interpret		Schlager	8	3a	Musik, Interpret					Intention							nicht authentisch, kommerziell				ausschalten	ja
Udo Jürgens	6	Interpret		Schlager	1	3a	Text				andere Einstellung			sexistisch, oberflächlich
Bollywoodmusik	3	Stil	S	Außer	3	2a	Musik, Darbietung		berührt nicht								kitschig			genervt
Arabische / türkische Schlagermusik	7	Stil	S	Außer	3	5b	Musik				nicht interessant	abgelehnter Klang, Ähnlichkeit				fremd								ja
Irish Folk	7	Stil	S	Außer	4	5b	Musik, Interpret, Darbietung				nicht interessant	eintönig / monoton, keine Besonderheit, Intention, zu einfach				Selbstverständnis
Heavy Metal	6	Stil	S	Metal	10	3a	Musik		ausgeliefert sein, aggressiv, Auslösen neg. Zustände, Diskrepanz	Auslösen neg. Zustände	nicht identifizieren, Widerspruch zum Selbstbild	abgelehnter Klang, unrhythmisch, unmelodisch, zu laut, Schreien / Kreischen, unharmonisch				nicht verstehen				aggressiv, Streß	Herzrasen, Belastung, tut in Ohren weh	Neugier / Interesse	nicht hören wollen, gehen	nein
Metal	7	Stil	O	Metal	10	5b	Musik, Text, Interpret, Hörer				andere Einstellung	zu einfach, zu laut		brutal		Vorurteil, extrem						keine Ahnung von Musik, Vermeidung, Vorurteil
Techno	7	Stil	S	EDM	10	5b	Musik, Text, Interpret				andere Einstellung	zu einfach, zu laut, keine Besonderheit, unnatürlich, eintönig / monoton		brutal		keine Ahnung von Musik			kommerziell
handwerklich billige Musik	7	Eigenschaft			7	5b	Musik					zu einfach, kein mus Können				keine Ahnung von Musik
Künstliche Behandlung von Instrumenten	7	Eigenschaft			7	5b	Musik, Interpret					unnatürlich, willkürlich, Intention, kein mus Können, keine Besonderheit											nicht hören wollen, vermeiden	nein
Gesangsmusik mit Geschrei	7	Eigenschaft			9	5b	Musik					abgelehnter Klang, Schreien / Kreischen, unnatürlich
Italo House	3	Stil	S	EDM	4	2a	Musik					zu einfach					kitschig		kommerziell					ja, tanzen
Donaueschingen	7	Gattung		Klassik	5	5b	Musik		berührt nicht			abstrakt, unnatürlich, abgelehnter Klang, unmelodisch											als Selbsterziehung anhören, vermeiden
Neue "klassische" Musik ohne Struktur	7	Gattung		Klassik	5	5b	Musik, Interpret					abstrakt, unnatürlich, Intention, willkürlich				keine Ahnung von Musik				Interesse
Rap	7	Stil	O	Hip Hop	5	5b	Musik, Text, Interpret		Diskrepanz, aggressiv		andere Einstellung			brutal		fremd
R'n'B	3	Stil	S	Pop	5	2a	Musik, Text		berührt nicht					kitschig, Liebe			kitschig
Scooter	8	Interpret		EDM	8	2b	Musik, Text, Interpret, Hörer				nicht identifizieren	Ähnlichkeit, zu einfach, oberflächlich		zu einfach, oberflächlich, Unsinn		Selbstverständnis							drauf einlassen	ja
Venga Boys	8	Interpret		EDM	5	2b	Musik, Text, Interpret		berührt nicht		nicht identifizieren	kein mus Können, zu einfach, oberflächlich		zu einfach, oberflächlich, Unsinn								wundern & nachfragen	trotzdem dazu feiern	ja
The White Stripes - "Seven Nation Army"	8	Lied / Stück		Rock		2b	Hörer, Darbietung				andere Einstellung, Eigenschaft fernhalten, nicht identifizieren, zu oft gehört					anders sein, unsympathisch
Dieter Bohlen	8	Interpret		Pop	6	2b	Musik, Interpret					Intention				unsympathisch			kommerziell
Modern Talking	8	Interpret		Pop	6	2b	Musik, Text, Interpret, Hörer					zu einfach, keine Besonderheit, Ähnlichkeit		zu einfach, oberflächlich, Unsinn		anders sein			nicht authentisch	aggressiv		intellektuelle Abwertung	wegschalten	ja
Blink182	8	Interpret		Rock	5	2b	Interpret												nicht authentisch	genervt sein, Zeitverschwendung				ja
Freiwild	8	Interpret		Rock		2b	Interpret, Hörer				andere Einstellung, nicht identifizieren, Widerspruch zum Selbstbild			anders sein								Ablehnung, Vermeidung, intellektuelle Abwertung, Gesprächsabbruch
sehr laute / verstärkte Musik	7	Eigenschaft			10	5b	Musik			Auslösen neg. Zustände		zu laut, Einzelelement zu dominant, Intention, keine Besonderheit, kein mus Können							kommerziell		tut in den Ohren weh		Ohren zuhalten, nicht hören wollen
Guns'n'Roses	8	Interpret		Rock	4	2b	Musik, Interpret, Darbietung					zu einfach, keinen Ausdruck			andere lehnen es auch ab	Verhalten, Aussehen, Selbstverständnis			nicht authentisch
Linkin Park	8	Interpret		Rock	9	2b	Musik, Text, Interpret				andere Einstellung	Ähnlichkeit, keine Besonderheit, zu einfach		zu einfach, oberflächlich		Selbstverständnis			kommerziell	aggressiv
Nickelback	8	Interpret		Rock	9	2b	Musik, Text, Interpret					Intention, Ähnlichkeit, keine Besonderheit, oberflächlich				Aussehen, Selbstverständnis			kommerziell
van Royals	8	Interpret		Rock	8	2b	Interpret, Darbietung					Intention				Selbstverständnis			nicht authentisch, kommerziell			wundern & nachfragen, intellektuelle Abwertung
Wirtz	8	Interpret		Rock	10	2b	Text, Interpret				Ansprüche nicht erfüllt					Selbstverständnis			nicht authentisch
asiatische Klänge	9	Stil	S	Außer	9	4a	Musik			unangenehm		zu langsam, eintönig / monoton, abgelehnter Klang, strukturlos, unrhythmisch				anders sein				aggressiv	Unruhe		nicht hören wollen	nein
chinesische Klänge	9	Stil	S	Außer	9	4a	Musik			unangenehm		zu langsam, eintönig / monoton, abgelehnter Klang, strukturlos, unrhythmisch				anders sein				aggressiv	Unruhe		nicht hören wollen, ausschalten, vermeiden, gehen	nein
Meditationsmusik	9	Gattung		Außer	10	4a	Musik			unangenehm		zu langsam, eintönig / monoton, abgelehnter Klang, strukturlos, unrhythmisch				anders sein				aggressiv	Unruhe		nicht hören wollen	nein
orientalische Stücke	9	Stil	S	Außer	8	4a	Musik
Loungemusik	9	Stil	S	EDM	10	4a	Musik		ausgeliefert sein	unangenehm		zu langsam, eintönig / monoton, abgelehnter Klang, strukturlos, unrhythmisch								aggressiv	Unruhe		ausschalten	nein
langweilige, ähnliche Lieder eines Interpreten	9	Eigenschaft			8	4a	Musik					eintönig / monoton, Ähnlichkeit
Klaviermusik	9	Instrument			9	4a	Musik					abgelehnter Klang, eintönig / monoton											ausschalten, vermeiden	ja
Violine	9	Instrument			3	4a	Musik					abgelehnter Klang, zu hoch											aushalten können, vermeiden	ja
Opernmusik	9	Gattung		Klassik	9	4a	Musik		Auslösen neg. Zustände		nicht verstehen, kein Kontakt	zu schwierig, abgelehnter Ausdruck, abgelehnter Klang, unnatürlich, eintönig / monoton				Selbstverständnis							nicht hören wollen, vermeiden
Allerweltswerke aus dem Pop-Bereich	9	Gattung		Pop	8	4a	Musik					Ähnlichkeit, eintönig / monoton, keine Besonderheit								Langeweile, Zeitverschwendung, aggressiv			nicht hören wollen	ja
Death Metal	8	Stil	S	Metal	5	2b	Musik, Text, Interpret				andere Einstellung, nicht identifizieren, nicht verstehen, kein Kontakt, nicht angesprochen, nicht interessant	Schreien / Kreischen, eintönig / monoton, abgelehnter Klang, Ähnlichkeit, zu laut		anders sein, militärisch, sexistisch								Neugier / Interesse
Monserrat Caballe	10	Interpret		Klassik	4	3a	Musik, Interpret					unnatürlich							nicht authentisch
Einstürzende Neubauten	10	Interpret		Metal	8	3a	Musik, Interpret					"Lärm"						keine Musik
Metal	10	Stil	O	Metal	7	3a	Musik		Auslösen neg. Zustände		nicht verstehen	zu laut, "Lärm"						keine Musik		aggressiv			ausschalten, gehen
Mariah Carey	10	Interpret		Pop		3a	Musik					abgelehnter Klang											ausschalten
Singstimmen mit zu viel Vibrato	10	Eigenschaft			3	3a	Musik					abgelehnter Klang, Einzelelement zu dominant, abgelehnter Ausdruck											ausschalten
Wagner-Festspiele Bayreuth	10	Format				3a	Hörer, Darbietung									anders sein, Verhalten, Vorurteil						keine nahe Beziehung	aus Neugier mitgehen, drauf einlassen
Opus - Life is life	10	Lied / Stück		Pop	3	3a	Musik				zu oft gehört, negative Erinnerungen									schlechte Laune, Humor			mitsingen
Avantgardemusik nicht im Konzert	10	Gattung		Klassik	3	3a	Musik	ja	fernhalten	anstrengend	nicht identifizieren
80er Pop	10	Gattung		Pop	1	3a	Musik, Darbietung				zu oft gehört
Esoterikmusik	11	Gattung		Außer	10	5a	Musik					strukturlos, eintönig / monoton
Techno	10	Stil	S	EDM	9	3a	Musik, Text, Hörer		Auslösen neg. Zustände		nicht verstehen	zu laut, zu einfach		zu einfach, sexistisch				keine Musik		genervt sein		intellektuelle Abwertung	ausschalten, vermeiden
Andre Rieu	11	Interpret		Klassik	3	5a
Luciano Pavarotti (der dicke Tenor)	11	Interpret		Klassik		5a	Musik, Interpret					abgelehnter Klang, Schreien / Kreischen
Celine Dion	11	Interpret		Pop	5	5a	Musik					abgelehnter Klang, abgelehnter Ausdruck									tut in den Ohren weh
Mika	11	Interpret		Pop		5a	Musik					abgelehnter Klang, Schreien / Kreischen, zu hoch									tut in den Ohren weh
Dixieland	11	Stil	S	Jazz	10	5a	Musik, Interpret, Hörer, Darbietung		Diskrepanz		nicht inspirierend	zu laut, Einzelelement zu dominant, "Klauen", zu einfach				Verhalten, Aussehen, anders sein, keine Ahnung von Musik, Selbstverständnis			nicht authentisch	genervt sein, schlechte Laune, aggressiv		keine nahe Beziehung, intellektuelle Abwertung, negative Auswirkung auf Beziehung	gehen
Pur	11	Interpret		Pop		5a	Musik, Text, Interpret, Hörer		Diskrepanz, langweilig					oberflächlich, zu einfach
Karat	11	Interpret		Rock	7	5a	Musik, Text, Interpret				andere Einstellung			zu einfach		unehrlich			nicht authentisch
Marius Müller-Westernhagen	11	Interpret		Rock	10	5a	Musik, Text, Interpret, Darbietung									Selbstverständnis, Verhalten, Aussehen, Vorurteil, unsympathisch						Gesprächsabbruch, intellektuelle Abwertung, Ablehnung
Phil Collins	11	Interpret		Rock	10	5a	Musik					abgelehnter Klang
Unheilig	11	Interpret		Rock	10	5a	Musik, Interpret, Darbietung		berührt nicht, ausgeliefert sein			abgelehnter Ausdruck, abgelehnter Klang		zu einfach		Aussehen, Verhalten, Selbstverständnis			nicht authentisch	Ekel	Schauer	intellektuelle Abwertung, keine nahe Beziehung, negative Auswirkung auf Beziehung	vermeiden
Musical	11	Gattung		Pop		5a	Musik				andere Einstellung	abgelehnter Ausdruck, traditionell / spießig		zu einfach		unehrlich
Pfadfinderlieder	11	Gattung		Volksmusik	9	5a	Musik		Auslösen neg. Zustände, ausgeliefert sein		negative Erinnerungen									schlechte Laune				nein
Peter Alexander	11	Interpret		Schlager	3	5a	Musik					abgelehnter Klang, Einzelelement zu dominant									tut in den Ohren weh
Udo Jürgens	11	Interpret		Schlager	10	5a						zu einfach, abgelehnter Klang		zu einfach		Selbstverständnis, Verhalten, unsympathisch			nicht authentisch
Reinhard Mey	11	Interpret		Singer	10	5a	Musik, Text, Interpret				andere Einstellung	abgelehnter Ausdruck, abgelehnter Klang, zu einfach, Vortäuschen falscher Tatsachen, kein mus Können		Unsinn, zu einfach		unehrlich, Selbstständnis			nicht authentisch	genervt sein, aggressiv		intellektuelle Abwertung, Vermeidung der Hörerschaft
Wolf Biermann	11	Interpret		Singer	10	5a	Musik, Text, Interpret, Darbietung				negative Erinnerungen, andere Einstellung	Vortäuschen falscher Tatsachen				anders sein, Selbstverständnis, unehrlich, unsympathisch, Verhalten, Vorurteil			kommerziell			Gesprächsabbruch, intellektuelle Abwertung, Ablehnung
Xavier Naidoo	11	Interpret		Soul	10	5a	Musik, Text, Interpret					abgelehnter Klang		Unsinn, zu einfach		unehrlich			nicht authentisch
Shanties	11	Stil	S	Volksmusik		5a	Musik, Darbietung		berührt nicht		nicht angesprochen					fremd
irische Musik	11	Stil	S	Außer	10	5a	Musik					abgelehnter Klang, eintönig / monoton, zu rhythmisch, zu laut						keine Musik		in den Wahnsinn treiben, aggressiv, schlechte Laune	Kopfschmerzen, Anspannung		vermeiden, gehen	nein
Free Jazz	12	Stil	S	Jazz	3	4b	Musik				nicht verstehen, nicht angesprochen	strukturlos, unmelodisch, zu schwierig				ausgeschlossen, fremd				genervt sein		Neugier / Interesse	drauf einlassen, zur Selbsterziehung anhören	ja
Schlager	12	Stil	O	Schlager	4	4b	Musik, Text, Interpret, Darbietung		übertrieben, Diskrepanz		nicht angesprochen, nicht identifizieren	oberflächlich, Vorhersagbarkeit, willkürlich, zu einfach, Intention							nicht authentisch, kommerziell	genervt sein		Aushalten in soz. Situationen, keine gemeinsame mus Aktivität, intellektuelle Abwertung	kommentieren, aushalten
Französische Popmusik	12	Stil	S	Pop	6	4b	Musik		Auslösen neg. Zustände			abgelehnter Ausdruck, abgelehnter Klang								Traurigkeit, genervt sein			ausschalten, nicht hören wollen	ja
Hard Rock	12	Stil	S	Rock	5	4b	Musik		berührt nicht			abgelehnter Klang											aushalten, drauf einlassen	ja
Soul Musik aus den 60ern	12	Gattung		Soul	0	4b	Musik, Text				nicht inspirierend	zu einfach, oberflächlich, glatt, keine Besonderheit		zu einfach						Enttäuschung			aushalten	ja
Französische Chansons	12	Stil	S	Singer	5	4b	Musik		berührt nicht		nicht angesprochen												nicht hören wollen	ja
Musik mit rassistischen Texten	12	Gattung			10	4b	Text				andere Einstellung			rassistisch		anders sein						Gesprächsabbruch
Country	13	Stil	O	Country	2	1a	Text, Interpret, Hörer, Darbietung				nicht angesprochen, kein Kontakt	keine Besonderheit, oberflächlich		patriotisch / nationalistisch		anders sein, fremd, Selbstverständnis						Neugier / Interesse, keine gemeinsame mus Aktivität	aushalten	ja
Metal	12	Stil	O	Metal	10	4b	Musik		aggressiv, Bedrohung, Auslösen neg. Zustände	Auslösen neg. Zustände, unangenehm		abgelehnter Ausdruck, zu laut, zu rhythmisch, Schreien / Kreischen									Belastung, nimmt Luft	Neugier / Interesse	gehen, nicht hören wollen, vermeiden
Böhse Onkelz	13	Interpret		Rock	8	1a	Musik, Text, Interpret, Hörer				andere Einstellung, nicht identifizieren, Widerspruch zum Selbstbild	abgelehnter Klang, kein mus Können, zu einfach, abgelehnter Ausdruck, Intention, Klischee, keine Besonderheit, oberflächlich		kitschig, zu einfach, patriotisch / nationalistisch, rassistisch		anders sein, Selbstverständnis, unsympathisch, kriminell, extrem, fanatisch, nicht kritikfähig, Verhalten			nicht authentisch			intellektuelle Abwertung, negative Auswirkung auf Beziehung, Vermeidung, Ablehnung, keine nahe Beziehung
Coldplay	13	Interpret		Rock	3	1a	Musik, Interpret, Hörer					Omnipräsenz, zu einfach, keine Besonderheit, glatt, Intention				fremd, unsympathisch			nicht authentisch, kommerziell			keine Ahnung von Musik	aushalten	ja
Die Toten Hosen	13	Interpret		Rock	8	1a	Text, Interpret		langweilig,		nicht identifizieren, nicht angesprochen, zu oft gehört	oberflächlich, Intention							nicht authentisch, kommerziell	schlechte Laune		vermeiden
Metalcore	13	Stil	S	Metal		1a	Musik				nicht verstehen	Schreien / Kreischen
Nickelback	13	Interpret		Rock	4	1a	Musik, Interpret, Darbietung		übertrieben			Ähnlichkeit, Vortäuschen falscher Tatsachen, abgelehnter Klang			andere lehnen es auch ab				nicht authentisch				aushalten	ja
Soul	13	Stil	O	Soul	1	1a	Musik, Text		langweilig, berührt nicht		kein Kontakt	zu langsam		kitschig, Liebe						Interesse, Neugier
R'n'B	13	Stil	S	Pop	1	1a	Musik, Hörer, Darbietung		langweilig		nicht inspirierend, nicht angesprochen, kein Kontakt	Einzelelement zu dominant, unnatürlich, keine Besonderheit,				keine Ahnung von Musik, Musik nebensächlich, Vorurteil, Verhalten			kommerziell	genervt sein			aushalten, kommentieren
Schlager	13	Stil	O	Schlager	9	1a	Musik, Text, Hörer, Darbietung					abgelehnter Ausdruck, Klischee, zu einfach, oberflächlich		zu einfach, Liebe, Unsinn		anders sein			kommerziell	genervt sein, aggressiv, schlechte Laune		intellektuelle Abwertung, distanzieren, keine nahe Beziehung	vermeiden, aushalten
Deutsche Schnulzenschlager	4	Stil	O	Schlager	7	5a	Musik				nicht identifizieren, nicht angesprochen	zu einfach		zu einfach		anders sein	kitschig		kommerziell	Humor				nein
Helene Fischer	13	Interpret		Schlager	9	1a	Musik, Text, Interpret, Hörer		übertrieben		nicht verstehen, nicht identifizieren	Omnipräsenz, glatt, abgelehnter Ausdruck, Intention		Unsinn		unsympathisch			nicht authentisch, kommerziell	genervt sein		negative Auswirkung auf Beziehung, Vermeidung, Irritation	gehen, vermeiden, Aushalten in soz Situationen
Metal	13	Stil	O	Metal	5	1a	Musik, Hörer		ausgeliefert sein	anstrengend		zu laut, zu schnell, zu schwierig, unharmonisch				fanatisch, extrem, unsympathisch, anders sein, Selbstverständnis, rücksichtslos, Verhalten, Musik nebensächlich						negative Auswirkung auf Beziehung	mit Freunden mitgehen, aushalten in soz Situationen
Big Bands mit dominanten Bläsern	14	Gattung		Blues	10	4a	Musik			unangenehm		zu laut, abgelehnter Klang, Einzelelement zu dominant								genervt sein			gehen, aushalten, nicht hören wollen
Techno	14	Stil	S	EDM	5	4a	Musik		berührt nicht, Auslösen neg. Zustände		nicht interessant	eintönig / monoton								aggressiv, genervt sein		keine gemeinsame mus Aktivität	nicht hören wollen
Free Jazz	14	Stil	S	Jazz	8	4a	Musik					strukturlos, unmelodisch, dissonant								genervt sein		Neugier / Interesse	vermeiden, aushalten	ja
Rap	14	Stil	O	Hip Hop	7	4a	Musik, Text		Auslösen neg. Zustände		nicht angesprochen, nicht interessant	abgelehnter Ausdruck		Angeberei, sexistisch						genervt sein, schlechte Laune		keine gemeinsame mus Aktivität	gehen, vermeiden
moderne klassische Musik	14	Gattung		Klassik	8	4a	Musik		Auslösen neg. Zustände	unangenehm, Auslösen neg. Zustände	nicht verstehen	zu schwierig, dissonant, unharmonisch, strukturlos									nimmt Luft	aushalten in soz Situationen	aushalten, nicht hören wollen, mit Freunden mitgehen, ausschalten	ja
Oper	14	Gattung		Klassik		4a	Musik					abgelehnter Klang, zu hoch								genervt sein			aushalten, nicht hören wollen
"bewusstlos durch den Tag" Radio	14	Gattung		Pop	3	4a	Musik		berührt nicht		nicht inspirierend	Ähnlichkeit, eintönig / monoton, keine Besonderheit, oberflächlich								Langeweile, genervt sein			ausschalten, vermeiden
volkstümlicher Schlager	14	Stil	O	Schlager	4	4a	Musik		berührt nicht		kein Kontakt	oberflächlich								genervt sein		aushalten in soz Situationen, keine gemeinsame mus Aktivität	aushalten, vermeiden, aus Neugier mitgehen
Country	15	Stil	O	Country	6	1a	Musik, Text, Interpret, Hörer		nur für bestimmte Stimmungen, übertrieben			glatt, zu einfach, traditionell / spießig, oberflächlich, abgelehnter Ausdruck, Ähnlichkeit		zu einfach					nicht authentisch, kommerziell	genervt sein
Hip-Hop	15	Stil	O	Hip Hop	6	1a	Text							sexistisch, homophob, rassistisch		anders sein				Humor		intellektuelle Abwertung	drauf einlassen, Alkoholkonsum, mitsingen, trotzdem dazu feiern
Weltmusik	15	Stil	S	Außer	5	1a	Hörer	ja			andere Einstellung	abgelehnter Klang, fremd				unsympathisch, Verhalten, Vorurteil, anders sein, extrem				genervt sein	nicht tanzbar		aushalten
Turbofolk	5	Stil	S	Außer	10	2b	Musik, Text, Interpret, Hörer, Darbietung				negative Erinnerungen, andere Einstellung, Eigenschaft fernhalten, nicht identifizieren, Widerspruch zum Selbstbild, nicht mögen wollen	zu einfach			andere lehnen es auch ab, nicht mögen dürfen	Verhalten, Vorurteil, unerwünschtes badge fernhalten, unsympathisch, kriminell	kitschig					Gesprächsabbruch, Ablehnung		nein
Schlager	5	Stil	O	Schlager	9	2b	Musik, Text, Interpret, Hörer		Auslösen neg. Zustände	Auslösen neg. Zustände	Eigenschaft fernhalten, Widerspruch zum Selbstbild	Ähnlichkeit, keine Besonderheit, zu einfach		zu einfach, Ähnlichkeit, Liebe		unerwünschtes badge fernhalten, Vorurteil, Verhalten	kitschig			schlechte Laune, Traurigkeit, aggressiv	Übelkeit	Vermeidung der Hörerschaft, intellektuelle Abwertung, Ablehnung	gehen, Alkoholkonsum	nein
Böhse Onkelz	15	Interpret		Rock	9	1a	Text, Interpret, Hörer									unsympathisch, extrem, kriminell				genervt sein			gehen
rechter Metal	15	Stil	S	Metal	10	1a	Text				andere Einstellung			rassistisch
Freiwild	15	Interpret		Rock	9	1a	Text, Interpret, Hörer				andere Einstellung			patriotisch / nationalistisch		unsympathisch, extrem, kriminell				genervt sein			gehen
Florian Silbereisen	15	Interpret		Schlager		1a	Interpret, Hörer, Darbietung		übertrieben	anstrengend				patriotisch / nationalistisch		extrem, Verhalten, Vorurteil, Aussehen			nicht authentisch, kommerziell	aggressiv, genervt sein		intellektuelle Abwertung
Psychobilly	15	Stil	S	Rock	3	1a	Musik, Text, Hörer				nicht angesprochen, andere Einstellung			patriotisch / nationalistisch						genervt sein		aus Neugier mitgehen
Schlager	15	Stil	O	Schlager	7	1a	Musik, Text, Interpret, Hörer, Darbietung		langweilig, berührt nicht, Auslösen neg. Zustände, übertrieben	anstrengend	nicht angesprochen, andere Einstellung, nicht interessant	eintönig / monoton, zu einfach, oberflächlich, abgelehnter Klang, Intention		Ähnlichkeit, zu einfach, patriotisch / nationalistisch		Verhalten, unsympathisch, Vorurteil			kommerziell	Humor, aggressiv, schlechte Laune, genervt sein	Schauer	Neugier / Interesse, Vorurteil	ausschalten, vermeiden, gehen
Rechtsrock	15	Stil	S	Rock	10	1a	Text, Interpret, Hörer				andere Einstellung			rassistisch		unsympathisch, extrem, kriminell				aggressiv, schlechte Laune		Gesprächsabbruch, intellektuelle Abwertung, Provokation	gehen
Volksmusik	6	Stil	O	Volksmusik	8	3a	Musik, Text		langweilig, berührt nicht			zu einfach		zu einfach, oberflächlich, unnatürlich, heile Welt, Liebe, Sex			kitschig			schlechte Laune				ja
Helene Fischer	15	Interpret		Schlager		1a	Interpret, Hörer, Darbietung			anstrengend	nicht angesprochen, andere Einstellung, Eigenschaft fernhalten, nicht identifizieren	Omnipräsenz, glatt, Klischee, keine Besonderheit		patriotisch / nationalistisch		unsympathisch, Aussehen, Verhalten, nicht kritikfähig, extrem			kommerziell			Irritation, Verwunderung
Ambient & Meditationsmusik	16	Stil	S	Außer	1	4b	Musik, Text					oberflächlich, zu einfach, Vortäuschen falscher Tatsachen							nicht authentisch				gehen, nicht hören wollen
Rammstein	16	Interpret		Metal	7	4b	Musik, Text, Interpret, Hörer		Bedrohung, Auslösen neg. Zustände, aggressiv, ausgeliefert sein		nicht angesprochen, kein Kontakt			rassistisch, brutal / Gewalt verherrlichend		extrem, Verhalten, Vorurteil				schlechte Laune, in den Wahnsinn treiben		Neugier / Interesse, wundern & nachfragen	ausschalten, nicht hören wollen	nein
Metal	14	Stil	O	Metal	4	4a	Musik					zu laut				extrem				aggressiv	tut in den Ohren weh	keine gemeinsame mus Aktivität	nicht wieder hören
Techno & Heavy Techno	16	Stil	S	EDM	9	4b	Musik, Hörer, Darbietung		Bedrohung, ausgeliefert sein, Auslösen neg. Zustände			zu laut, zu rhythmisch, Intention				extrem, fremd, Verhalten, Vorurteil, anders sein
Unheilig	16	Interpret		Rock	3	4b	Musik, Text					Vortäuschen falscher Tatsachen, Ähnlichkeit, Intention		zu einfach, Ähnlichkeit		unehrlich			nicht authentisch, kommerziell			Neugier / Interesse	nicht hören wollen, ausschalten
Nazi- & allgemeine Propagandamusik	16	Gattung		Rock	10	4b	Musik, Text		Bedrohung			Intention
Mallorcaschlager	16	Stil	S	Schlager	9	4b	Musik, Text, Interpret		berührt nicht, ausgeliefert sein, Auslösen neg. Zustände		nicht inspirierend, ohne Individualität, nicht identifizieren	kein mus Können, zu einfach, oberflächlich, Intention, Klischee, zu einfach		zu einfach, umgangssprachlich, Unsinn, Klischee, Drogen & Alkohol		anders sein, Verhalten			kommerziell	genervt sein				nein
Deutsche Schlager	16	Stil	O	Schlager	1	4b	Musik, Text				nicht identifizieren	zu einfach, Intention, Klischee, zu einfach		zu einfach, Klischee		anders sein			nicht authentisch, kommerziell				aushalten	ja
Hans Hinterseer	16	Interpret		Schlager	1	4b	Musik, Text, Interpret, Darbietung					zu einfach							nicht authentisch				aushalten können, nicht hören wollen	ja
Micki Krause	16	Interpret		Schlager	9	4b	Musik, Text, Interpret				nicht inspirierend, ohne Individualität, nicht identifizieren	kein mus Können		Unsinn, Drogen & Alkohol		anders sein				Humor
Redundante Musik	16	Gattung			1	4b	Musik, Text																gehen
90er Techno	17	Gattung		EDM	3	1b	Musik, Hörer, Darbietung				nicht angesprochen, nicht identifizieren				andere lehnen es auch ab	anders sein								ja
Clubmusik	17	Gattung		EDM	2	1b	Musik, Hörer				zu oft gehört, ohne Individualität, nicht identifizieren, andere Einstellung					anders sein						intellektuelle Abwertung	mit Freunden mitgehen, trotzdem dazu feiern	ja
Schranz	17	Stil	S	EDM	10	1b	Musik, Hörer				nicht verstehen, nicht angesprochen, nicht identifizieren	strukturlos, zu rhythmisch, zu schnell				anders sein, unsympathisch, extrem, Verhalten						Irritation, keine gemeinsame mus Aktivität, keine nahe Beziehung	ausschalten, gehen, nicht hören wollen, vermeiden	nein
Metal	17	Stil	O	Metal	5	1b	Musik		berührt nicht	unangenehm	nicht verstehen	Schreien / Kreischen									Bewegen / Tanzen		trotzdem dazu feiern, nicht hören wollen	ja
Fahrstuhlmusik	17	Gattung		EDM	7	1b	Musik, Hörer					zu einfach								genervt sein, Zeitverschwendung		intellektuelle Abwertung	vermeiden
Mönchschöre	17	Gattung		Klassik	5	1b	Musik, Text, Interpret		berührt nicht		nicht angesprochen, nicht interessant, nicht verstehen			religiös						schlechte Laune, Langeweile, Zeitverschwendung
The Proclaimers - I would walk 500 miles	17	Lied / Stück		Rock	5	1b	Musik				zu oft gehört									genervt sein		wundern & nachfragen
Rednex - The spirit of the hawk	17	Lied / Stück		Country	9	1b	Musik, Darbietung		übertrieben		nicht angesprochen	Klischee, zu einfach				unehrlich			nicht authentisch	genervt sein	Anspannung	keine Ahnung von Musik, keine gemeinsame mus Aktivität, keine nahe Beziehung, Irritation, wundern & nachfragen	gehen, kommentieren, nicht hören wollen	ja
Mittelalterrock	17	Stil	S	Rock	6	1b	Musik				andere Einstellung, nicht angesprochen, nicht identifizieren	abgelehnter Klang, Einzelelement zu dominant, unnatürlich							nicht authentisch	Zeitverschwendung, genervt sein	nicht tanzen		mit Freunden mitgehen, Alkohol, drauf einlassen, trotzdem dazu feiern	ja
Cembalo	17	Instrument			9	1b	Musik			Auslösen neg. Zustände, unangenehm	nicht angesprochen, nicht interessant	abgelehnter Klang, unnatürlich									Anspannung, tut in den Ohren weh		nicht hören wollen, vermeiden
Theremin	17	Instrument			3	1b	Musik				nicht interessant	abgelehnter Klang								genervt sein			aus Neugier mitgehen
Rechtsrock	17	Stil	S	Rock	10	1b	Hörer							rassistisch								Gesprächsabbruch, Vermeidung
Volkslieder	17	Stil	S	Volksmusik	2	1b	Darbietung	ja	berührt nicht, langweilig		nicht angesprochen, nicht interessant			patriotisch / nationalistisch						Humor		Neugier	ausschalten, mitsingen	ja
Bushido	18	Interpret		Hip Hop	4	1b	Text, Interpret		Bedrohung					umgangssprachlich, zu einfach, Drogen & Alkohol, brutal		anders sein, Verhalten, kriminell
Haftbefehl	18	Interpret		Hip Hop	4	1b	Text, Interpret		Bedrohung		andere Einstellung, nicht identifizieren			umgangssprachlich, zu einfach, Drogen & Alkohol, brutal		anders sein, Verhalten, kriminell
Death & Heavy Metal	16	Stil	S	Metal	9	4b	Musik, Text, Interpret, Darbietung		ausgeliefert sein, Auslösen neg. Zustände	Auslösen neg. Zustände	nicht angesprochen	Schreien / Kreischen, Intention, zu laut		brutal		extrem, fremd, Vorurteil, Selbstverständnis							nicht hören wollen, vermeiden
Moneyboy	18	Interpret		Hip Hop	4	1b	Text, Interpret		Bedrohung		andere Einstellung, nicht identifizieren			umgangssprachlich, zu einfach, Drogen & Alkohol, brutal		anders sein, Verhalten, kriminell			nicht authentisch
Metal	18	Stil	O	Metal	9	1b	Musik				nicht angesprochen, nicht identifizieren	zu rhythmisch, zu schnell, eintönig / monoton, Schreien / Kreischen												ja
"Asi"-Rap / "Gangster"-Rap	18	Stil	S	Hip Hop	4	1b	Text, Interpret				andere Einstellung			umgangssprachlich, zu einfach, Drogen & Alkohol, brutal		kriminell, extrem, anders sein			nicht authentisch
Speed Metal	18	Stil	S	Metal	9	1b	Musik				nicht inspirierend, nicht interessant	zu schnell, zu laut				extrem		keine Musik		genervt sein			ausschalten	ja
Blasinstrumente	18	Instrument				1b	Musik					abgelehnter Klang
Wham - Last Christmas	18	Lied / Stück		Pop	4	1b	Musik				zu oft gehört									genervt sein
deutscher Schlager	7	Stil	O	Schlager	3	5b	Musik, Text, Hörer			unangenehm		zu einfach, keine Besonderheit, abgelehnter Klang		zu einfach			kitschig		kommerziell				gehen	ja
Helene Fischer	18	Interpret		Schlager	3	1b	Musik, Interpret		übertrieben							anders sein, unsympathisch, Verhalten
Volksmusik	13	Stil	O	Volksmusik	9	1a	Musik, Text, Hörer, Darbietung				nicht angesprochen, andere Einstellung, nicht identifizieren	traditionell / spießig		patriotisch / nationalistisch, traditionell		anders sein, keine Ahnung von Musik, rassistisch, Vorurteil	kitschig					intellektuelle Abwertung, keine Ahnung von Musik	gehen, vermeiden
Boerenmusik	19	Stil	S	Außer	9	3b	Musik, Interpret, Hörer, Darbietung		Diskrepanz, fernhalten, langweilig		andere Einstellung, nicht angesprochen, nicht identifizieren	traditionell / spießig				anders sein				aggressiv, genervt sein
Gospel	19	Stil	S	Außer		3b	Musik				nicht interessant	zu einfach, keine Besonderheit, Ähnlichkeit, Vorhersagbarkeit
arabische Improvisationsmusik	19	Gattung		Außer	8	3b	Musik, Darbietung				nicht angesprochen, nicht mögen wollen	zu lange, fremd				anders sein
Glenn Gould	19	Interpret		Klassik	6	3b	Musik, Interpret, Hörer				andere Einstellung, Ansprüche nicht erfüllt	abgelehnter Ausdruck, Intention				anders sein, keine Ahnung von Musik			kommerziell
Billig-Jazz	19	Stil	S	Jazz	9	3b	Musik, Darbietung	ja	Diskrepanz, nur für bestimmte Stimmungen		nicht interessant	abgelehnter Klang, eintönig / monoton, oberflächlich								genervt sein, "in den Wahnsinn treiben", aggressiv / gereizt
Reggae	19	Stil	O	Reggae	6	3b	Musik, Text		berührt nicht	anstrengend, unangenehm, Auslösen neg. Zustände	nicht angesprochen, nicht identifizieren	zu langsam, abgelehnter Klang								genervt sein, aggressiv	Anspannung	Gespräch suchen, Neugier / Interesse	nicht hören wollen	ja
Filmmusik	19	Gattung		Klassik	8	3b	Musik, Text		übertrieben, Auslösen neg. Zustände			Ähnlichkeit, keine Besonderheit, Vorhersagbarkeit, zu einfach, Einzelelement zu dominant, eintönig / monoton, oberflächlich							kommerziell
minimalistische Klassik	19	Gattung		Pop	7	3b	Musik					Ähnlichkeit, keine Besonderheit, kein mus Können, zu einfach, zu langsam								genervt sein
Volkstümliche Musik	19	Stil	O	Volksmusik	6	3b	Musik, Interpret, Hörer													genervt sein, Humor
Schlagermusik	18	Stil	O	Schlager	2	1b	Musik, Hörer				nicht angesprochen	abgelehnter Klang				Vorurteil, anders sein	kitschig					aushalten in soz Situation, wundern & nachfragen	gehen	ja
asiatische Musik	20	Stil	S	Außer	5	5b	Musik									fremd
Andre Rieu	20	Interpret		Klassik	6	5b	Musik, Interpret					abgelehnter Klang, keine Besonderheit						keine Musik				intellektuelle Abwertung, keine Ahnung von Musik, keine gemeinsame mus Aktivität
Claude Debussy	20	Interpret		Klassik	1	5b	Musik		berührt nicht		nicht interessant	eintönig / monoton, keine Besonderheit
Giuseppe Verdi	20	Interpret		Klassik	2	5b	Musik					zu einfach, Intention				anders sein			kommerziell
Helmut Friedrich Lachenmann	20	Interpret		Klassik	3	5b	Musik			anstrengend
Fahrstuhlmusik	20	Gattung		EDM		5b	Musik		ausgeliefert sein, berührt nicht		nicht angesprochen	falsch, unnatürlich, abgelehnter Klang						keine Musik
Techno	20	Stil	S	EDM	3	5b	Musik, Hörer				andere Einstellung	eintönig / monoton, zu rhythmisch, unnatürlich, oberflächlich, zu einfach				Verhalten, extrem, Selbstverständnis							gehen, nicht hören wollen
Florian Silbereisen	20	Interpret		Schlager	5	5b	Musik, Interpret
Johannes Brahms - Akademische Festouvertüre	20	Lied / Stück		Klassik		5b	Musik		übertrieben			oberflächlich, zu einfach, kein mus Können, abgelehnter Ausdruck
Richard Wagner - Tristan und Isolde	20	Lied / Stück		Klassik		5b	Musik		berührt nicht		nicht verstehen
Dmitri Schostakowitsch - 14. Symphonie	20	Lied / Stück		Klassik		5b	Musik		langweilig			abgelehnter Klang, Einzelelement zu dominant								genervt sein, Langeweile	Schauer		nicht hören wollen
Volksmusik	18	Stil	O	Volksmusik	2	1b	Musik, Hörer				nicht angesprochen	abgelehnter Klang				Vorurteil, anders sein	kitschig					aushalten in soz Situation, wundern & nachfragen	gehen	ja
Volkstümliche Schlagermusik	20	Stil	O	Schlager	5	5b	Musik
Kraftwerk	21	Interpret		EDM	6	3b	Musik		berührt nicht		nicht angesprochen, nicht interessant	abgelehnter Klang, zu einfach								genervt sein			gehen	ja
New Order	21	Interpret		EDM	7	3b
Electro	21	Stil	O	EDM	6	3b	Musik		berührt nicht		nicht angesprochen, nicht interessant	abgelehnter Klang, unnatürlich, Einzelelement zu dominant, zu rhythmisch								genervt sein			gehen	ja
Electro Indie	21	Stil	S	EDM	9	3b			berührt nicht		nicht angesprochen	zu lange, abgelehnter Klang								genervt sein			mit Freunden mitgehen	ja
Jazz	21	Stil	O	Jazz		3b	Musik																vermeiden
Die Atzen	21	Interpret		Hip Hop	10	3b	Musik, Text, Interpret				andere Einstellung	Intention, zu einfach, Ähnlichkeit		vulgär, zu einfach					nicht authentisch, kommerziell
Markus Mörl	21	Interpret		Pop	9	3b	Musik, Text				nicht angesprochen, zu oft gehört	keine Besonderheit, oberflächlich, zu einfach		Unsinn						genervt sein				ja
Nena	21	Interpret		Pop	9	3b	Musik, Text		berührt nicht		nicht angesprochen	keine Besonderheit, oberflächlich, zu einfach								genervt sein				ja
PUR	21	Interpret		Pop	9	3b	Musik, Text, Interpret		berührt nicht		Eigenschaft fernhalten, nicht angesprochen, nicht interessant	traditionell / spießig, glatt, oberflächlich		traditionell / spießig		anders sein, Vorurteil			kommerziell			keine Ahnung von Musik	Alkoholkonsum, nicht hören wollen	ja
Böhse Onkelz	21	Interpret		Rock	10	3b	Interpret, Hörer				andere Einstellung, nicht identifizieren, nicht mögen wollen, Widerspruch zum Selbstbild			rassistisch								Irritation, Distanzierung, neg Auswirkung auf Beziehung, Gesprächsabbruch	gehen, vermeiden, ausschalten
Die Toten Hosen	21	Interpret		Rock		3b	Musik, Text					Intention, Ähnlichkeit							nicht authentisch, kommerziell
Frei.Wild	21	Interpret		Rock	10	3b	Interpret, Hörer				andere Einstellung, nicht identifizieren, nicht mögen wollen, Widerspruch zum Selbstbild			rassistisch, patriotisch / nationalistisch								Irritation, Distanzierung, neg Auswirkung auf Beziehung, Gesprächsabbruch	gehen, vermeiden, ausschalten
Joy Division	21	Interpret		Rock	6	3b
80er	21	Gattung		Pop	7	3b	Musik
Neue deutsche Welle	21	Stil	S	Rock	9	3b	Musik, Text		berührt nicht, langweilig		nicht interessant, nicht angesprochen, nicht identifizieren, Widerspruch zum Selbstbild	keine Besonderheit, oberflächlich, zu einfach		zu einfach		anders sein				genervt sein			Alkoholkonsum	ja
Unplugged	21	Format			7	3b	Musik, Darbietung		berührt nicht		andere Einstellung	abgelehnter Klang				anders sein			kommerziell	Langeweile			mit Freunden mitgehen, nicht hören wollen, ausschalten	ja
Die Atzen - Hey, was geht ab	21	Lied / Stück		Schlager	10	3b	Musik, Text					zu einfach, eintönig / monoton		vulgär, zu einfach					nicht authentisch			Irritation
Schlager	21	Stil	O	Schlager	0	3b																		ja

## Sheet: codes_subject
Codes	Translation	Total		Style		Artist		10	9	8	7	6	5	4	3	2	1	0	SUM 6to10		SUM 1to5		Mean
ICH - Emotion	SUBJECT- Emotion	125						14	18	12	9	13	16	10	8	7	6	1	66		47		6.16667
aggressiv	aggressive	10	0.0361011	8	0.0655738	2	0.0240964	3	1	1	1	1	1	0	0	2	0	0	7		3		6.9
ausgeliefert sein	to be at the mercy of it	18	0.0649819	12	0.0983607	3	0.0361446	3	5	1	2	2	2	0	1	0	0	0	13		3		7.625
Auslösen neg. Zustände	evoking a negative state	32	0.115523	20	0.163934	3	0.0361446	3	8	5	5	4	2	0	2	1	0	0	25		5		7.3
Bedrohung	threat	8	0.0288809	2	0.0163934	5	0.060241	3	1	0	1	0	0	3	0	0	0	0	5		3		7.25
berührt nicht	not moved by it	45	0.162455	29	0.237705	7	0.0843373	1	5	3	4	6	11	2	2	4	2	1	19		21		5.41463
Diskrepanz	dicrepancy	12	0.0433213	11	0.0901639	1	0.0120482	2	2	0	1	3	2	1	0	0	0	0	8		3		7
fernhalten	to stay away from it	2	0.00722022	1	0.00819672	0	0	0	1	0	0	0	0	0	1	0	0	0	1		1		6
langweilig	boring	14	0.0505415	10	0.0819672	2	0.0240964	0	2	2	1	0	1	0	0	2	2	1	5		5		4.72727
nur für bestimmte Stimmungen	only for certain moods	2	0.00722022	2	0.0163934	0	0	0	1	0	0	1	0	0	0	0	0	0	2		0		7.5
Überforderung	excessively demanding	1	0.00361011	1	0.00819672	0	0	0	1	0	0	0	0	0	0	0	0	0	1		0		9
übertrieben	exaggerated	12	0.0433213	5	0.0409836	4	0.0481928	0	2	1	3	1	0	2	1	0	0	0	7		3		6.4
ICH - Körper	SUBJECT - Body	33
anstrengend	strenuous	11	0.0397112	3	0.0245902	4	0.0481928	1	1	0	3	1	1	0	2	0	0	0	6		3		6.33333
Auslösen neg. Zustände	evoking a negative state	14	0.0505415	7	0.057377	0	0	5	5	1	2	1	0	0	0	0	0	0	14		0		8.78571
nicht mitsingen	cannot sing along	2	0.00722022	2	0.0163934	0	0	0	2	0	0	0	0	0	0	0	0	0	2		0		9
nicht tanzen	cannot dance to it	1	0.00361011	1	0.00819672	0	0	0	1	0	0	0	0	0	0	0	0	0	1		0		9
unangenehm	uncomfortable	15	0.0541516	9	0.0737705	0	0	5	4	2	0	2	1	0	1	0	0	0	13		2		8.13333
ICH - Selbst	SUBJECT - Self	140
andere Einstellung	different attitude	45	0.162455	20	0.163934	17	0.204819	13	4	4	3	2	4	3	2	2	1	1	26		12		7.02564
Ansprüche nicht erfüllt	requirements not met	4	0.0144404	0	0	3	0.0361446	1	0	1	0	1	1	0	0	0	0	0	3		1		7.25
Eigenschaft fernhalten	to stay away from it	9	0.032491	4	0.0327869	4	0.0481928	3	2	0	0	1	0	0	0	0	0	0	6		0		9
kein Kontakt	no contact	8	0.0288809	6	0.0491803	1	0.0120482	0	1	0	1	1	1	1	0	1	2	0	3		5		4.375
negative Erinnerungen	negative memories	8	0.0288809	1	0.00819672	3	0.0361446	3	1	0	0	1	0	0	1	0	0	0	5		1		8
nicht angesprochen	not addressed	51	0.184116	35	0.286885	8	0.0963855	1	11	3	12	6	3	1	3	5	1	0	33		13		6.34783
nicht identifizieren	no identification	44	0.158845	25	0.204918	14	0.168675	7	7	4	6	4	2	3	2	1	2	1	28		10		6.74359
nicht inspirierend	not inspired	9	0.032491	5	0.0409836	2	0.0240964	2	3	0	1	0	0	0	1	0	1	1	6		2		6.44444
nicht interessant	not interested	25	0.0902527	17	0.139344	5	0.060241	1	5	1	4	2	3	3	2	1	1	0	13		10		6.04348
nicht mögen wollen	do not want to like it	6	0.0216606	1	0.00819672	4	0.0481928	4	0	1	0	0	1	0	0	0	0	0	5		1		8.83333
nicht verstehen	do not understand	18	0.0649819	12	0.0983607	1	0.0120482	1	5	1	3	1	3	0	1	0	0	0	11		4		7.2
ohne Individualität	no individuality	4	0.0144404	2	0.0163934	1	0.0120482	0	2	0	0	0	1	0	0	1	0	0	2		2		6.25
Widerspruch zum Selbstbild	contradicting to self-image	11	0.0397112	6	0.0491803	5	0.060241	5	2	1	0	1	0	0	0	0	0	0	9		0		9.11111
zu oft gehört	heard it too often	12	0.0433213	1	0.00819672	2	0.0240964	1	1	3	0	1	1	1	1	1	1	0	6		5		5.81818

## Sheet: codes_object
Codes	Translation	Total		Style		Artist		10	9	8	7	6	5	4	3	2	1	0	SUM 6to10		SUM 1to5		Mean
SACH - Musik	OBJECT - Music
"Klauen"	"Stealing"	3	0.0108303	2	0.0163934	1	0.0120482	1	1	0	0	0	0	0	0	0	0	1	2		0		6.33333
"Lärm"	"Noise"	5	0.0180505	4	0.0327869	1	0.0120482	2	0	1	1	1	0	0	0	0	0	0	5		0		8.2
abgelehnter Ausdruck	disliked expression	20	0.0722022	5	0.0409836	10	0.120482	4	3	1	4	3	1	1	1	0	0	0	15		3		7.38889
abgelehnter Klang	disliked sound	72	0.259928	29	0.237705	20	0.240964	12	11	6	8	9	6	1	6	3	0	0	46		16		7.01613
abstrakt	abstract	4	0.0144404	1	0.00819672	0	0	0	1	0	1	0	2	0	0	0	0	0	2		2		6.5
Ähnlichkeit	similarity	32	0.115523	14	0.114754	12	0.144578	3	4	5	4	2	3	2	3	2	0	2	18		10		6.06667
Beschäftigung	activity	2	0.00722022	2	0.0163934	0	0	0	0	0	0	1	0	0	0	0	0	0	1		0		6
dissonant	dissonant	3	0.0108303	2	0.0163934	0	0	0	0	2	0	1	0	0	0	0	0	0	3		0		7.33333
eintönig / monoton	monotonous	29	0.104693	16	0.131148	2	0.0240964	7	6	5	5	0	2	1	2	0	1	0	23		6		7.58621
Einzelelement zu dominant	single elements too dominant	14	0.0505415	8	0.0655738	1	0.0120482	3	0	1	3	2	0	0	2	1	1	0	9		4		6.15385
falsch	wrong	10	0.0361011	3	0.0245902	4	0.0481928	3	0	2	1	0	0	1	1	0	1	0	6		3		6.77778
fremd	strange	4	0.0144404	2	0.0163934	0	0	0	0	1	2	0	1	0	0	0	0	0	3		1		6.75
glatt	smooth	7	0.0252708	2	0.0163934	4	0.0481928	0	2	0	1	1	0	0	1	0	0	1	4		1		5.66667
Intention	intention	35	0.126354	13	0.106557	17	0.204819	3	7	5	4	5	3	2	2	1	1	0	24		9		6.75758
kein musikalisches Können	no musical skill	11	0.0397112	2	0.0163934	4	0.0481928	2	2	1	3	0	1	1	0	0	0	0	8		2		7.6
keine Besonderheit	no particularity	34	0.122744	14	0.114754	12	0.144578	2	7	4	2	2	3	3	3	1	2	2	17		12		5.83871
Klischee	cliché	6	0.0216606	3	0.0245902	2	0.0240964	0	3	1	0	0	0	0	0	0	1	0	4		1		7.2
oberflächlich	superficial	27	0.0974729	12	0.0983607	9	0.108434	0	8	5	1	3	1	2	2	1	1	1	17		7		6.36
Omnipräsenz	omnipresent	3	0.0108303	0	0	3	0.0361446	0	1	0	0	0	0	0	1	0	0	0	1		1		6
Schreien / Kreischen	screaming	10	0.0361011	7	0.057377	2	0.0240964	2	3	0	0	0	2	0	0	0	0	0	5		2		8.14286
strukturlos	no structure	16	0.0577617	12	0.0983607	0	0	4	3	2	1	2	1	1	1	1	0	0	12		4		7.25
traditionell / spießig	traditional / narrow-minded	6	0.0216606	4	0.0327869	1	0.0120482	0	3	0	0	1	0	0	0	0	0	0	4		0		8.25
übertrieben	exaggerated	3	0.0108303	0	0	2	0.0240964	0	0	0	3	0	0	0	0	0	0	0	3		0		7
unharmonisch	inharmonic	5	0.0180505	4	0.0327869	0	0	1	2	1	0	0	1	0	0	0	0	0	4		1		8.2
unmelodisch	not melodic	7	0.0252708	5	0.0409836	0	0	1	1	1	0	1	1	0	1	0	0	0	4		2		6.83333
unnatürlich	unnatural	14	0.0505415	5	0.0409836	2	0.0240964	1	4	0	1	2	2	1	1	0	1	0	8		5		6.38462
unrhythmisch	not rhythmic	5	0.0180505	4	0.0327869	0	0	3	2	0	0	0	0	0	0	0	0	0	5		0		9.6
volkstümlich	folksy	1	0.00361011	0	0	0	0	0	0	0	0	0	0	0	0	0	0	0	0		0
Vorhersagbarkeit	predictability	13	0.0469314	11	0.0901639	1	0.0120482	0	1	2	2	2	1	1	0	2	0	1	7		4		5.33333
Vortäuschen falscher Tatsachen	willful misrepresentation	5	0.0180505	1	0.00819672	4	0.0481928	2	0	0	0	0	0	1	1	0	1	0	2		3		5.6
willkürlich	random	4	0.0144404	1	0.00819672	0	0	0	0	0	2	0	1	1	0	0	0	0	2		2		5.75
zu einfach	too simple	61	0.220217	31	0.254098	19	0.228916	8	10	5	8	5	4	4	3	3	3	3	36		17		6.25
zu hoch	too high	4	0.0144404	0	0	1	0.0120482	0	0	0	1	0	0	0	1	0	0	0	1		1		5
zu lang	too long	2	0.00722022	1	0.00819672	0	0	0	1	1	0	0	0	0	0	0	0	0	2		0		8.5
zu langsam	too slow	7	0.0252708	5	0.0409836	0	0	2	2	0	1	1	0	0	0	0	1	0	6		1		7.42857
zu laut	too loud	21	0.0758123	17	0.139344	0	0	11	4	0	2	1	2	1	0	0	0	0	18		3		8.57143
zu rhythmisch	to rhythmic	8	0.0288809	7	0.057377	1	0.0120482	3	3	0	0	1	0	0	1	0	0	0	7		1		8.25
zu schnell	too fast	6	0.0216606	6	0.0491803	0	0	1	3	0	1	0	1	0	0	0	0	0	5		1		8.16667
zu schwierig	too difficult	4	0.0144404	2	0.0163934	0	0	0	1	1	0	0	1	0	1	0	0	0	2		2		6.25
SACH_ICH - Text	OBJECT_SUBJECT - Lyrics
Ähnlichkeit	similarity	3	0.0108303	2	0.0163934	1	0.0120482	0	1	0	1	0	0	0	1	0	0	0	2		1		6.33333
anders sein	being different	2	0.00722022	1	0.00819672	1	0.0120482	0	0	0	0	0	1	0	0	0	0	0	0		1		5
Angeberei	showing-off	1	0.00361011	1	0.00819672	0	0	0	0	0	1	0	0	0	0	0	0	0	1		0		7
beleidigend	offensive	1	0.00361011	1	0.00819672	0	0	1	0	0	0	0	0	0	0	0	0	0	1		0		10
brutal	brutal	9	0.032491	5	0.0409836	4	0.0481928	2	1	0	1	0	1	4	0	0	0	0	4		5		6.33333
Drogen & Alkohol	drugs & alcohol	6	0.0216606	2	0.0163934	4	0.0481928	0	2	0	0	0	0	4	0	0	0	0	2		4		5.66667
heile Welt	ideal world	1	0.00361011	1	0.00819672	0	0	0	0	1	0	0	0	0	0	0	0	0	1		0		8
homophob	homophobic	1	0.00361011	1	0.00819672	0	0	0	0	0	0	1	0	0	0	0	0	0	1		0		6
kitschig	corny	3	0.0108303	2	0.0163934	1	0.0120482	0	0	1	0	0	1	0	0	0	1	0	1		2		4.66667
Klischee	cliché	2	0.00722022	2	0.0163934	0	0	0	1	0	0	0	0	0	0	0	1	0	1		1		5
Liebe	love	5	0.0180505	5	0.0409836	0	0	0	2	1	0	0	1	0	0	0	1	0	3		2		6.4
militärisch	military	2	0.00722022	1	0.00819672	0	0	0	0	1	0	0	1	0	0	0	0	0	1		1		6.5
monothematisch	monothematic	1	0.00361011	1	0.00819672	0	0	0	0	0	0	0	1	0	0	0	0	0	0		1		5
oberflächlich	superficial	9	0.032491	3	0.0245902	6	0.0722892	0	1	2	1	1	2	0	0	0	1	0	5		3		6.125
patriotisch / nationalistisch	patriotic/nationalist	11	0.0397112	6	0.0491803	5	0.060241	1	2	1	1	0	1	0	1	2	0	0	5		4		6.11111
rassistisch	racist	11	0.0397112	4	0.0327869	6	0.0722892	7	0	1	1	1	1	0	0	0	0	0	10		1		8.72727
religiös	religious	4	0.0144404	2	0.0163934	0	0	0	0	1	0	0	1	0	0	0	0	1	1		1		4.33333
Sex	sex	1	0.00361011	1	0.00819672	0	0	0	0	1	0	0	0	0	0	0	0	0	1		0		8
sexistisch	sexist	7	0.0252708	5	0.0409836	2	0.0240964	1	1	0	2	1	1	0	0	0	1	0	5		2		6.42857
traditionell	traditional	2	0.00722022	1	0.00819672	1	0.0120482	0	2	0	0	0	0	0	0	0	0	0	2		0		9
umgangssprachlich	colloquial	6	0.0216606	3	0.0245902	3	0.0361446	1	1	0	0	0	0	4	0	0	0	0	2		4		5.83333
unnatürlich	unnatural	1	0.00361011	1	0.00819672	0	0	0	0	1	0	0	0	0	0	0	0	0	1		0		8
Unsinn	nonsense	11	0.0397112	2	0.0163934	8	0.0963855	2	5	1	0	1	1	0	0	0	0	0	9		1		8.4
vulgär	vulgar	2	0.00722022	0	0	1	0.0120482	2	0	0	0	0	0	0	0	0	0	0	2		0		10
zu einfach	too simple	39	0.140794	16	0.131148	19	0.228916	7	6	3	5	3	4	5	2	0	1	1	24		12		6.7027

## Sheet: codes_social
Codes	Translation	Total		Style		Artist		10	9	8	7	6	5	4	3	2	1	0	SUM 6to10		SUM 1to5		Mean
MAN - In	SOCIAL - In
andere lehnen es auch ab	others dislike it too	5	0.0180505	1	0.00819672	3	0.0361446	1	0	0	0	0	1	2	1	0	0	0	1		4		5.2
nicht mögen dürfen	not allowed to like it	2	0.00722022	1	0.00819672	1	0.0120482	1	0	0	0	0	0	0	0	0	0	0	1		0		10
MAN - Out	SOCIAL - Out
Alkohol	alcohol	1	0.00361011					0	0	0	0	0	1	0	0	0	0	0	0		1		5
anders sein	being different	50	0.180505	25	0.204918	16	0.192771	6	11	3	2	4	5	4	2	6	2	1	26		19		6.13043
ausgeschlossen	excluded	1	0.00361011					0	0	0	0	0	0	0	1	0	0	0	0		1		3
Aussehen	appearance	7	0.0252708	1	0.00819672	6	0.0722892	3	1	0	0	0	0	1	0	0	0	0	4		1		8.6
extrem	extreme	21	0.0758123	13	0.106557	8	0.0963855	4	5	1	1	2	3	2	1	0	0	0	13		6		7.26316
fanatisch	fanatic	3	0.0108303					0	0	1	0	0	1	0	0	0	0	0	1		1		6.5
fremd	strange	11	0.0397112	10	0.0819672	1	0.0120482	0	2	0	1	0	2	0	3	1	0	0	3		6		5.11111
keine Ahnung von Musik	to have no clue about music	9	0.032491	4	0.0327869	2	0.0240964	2	1	1	1	1	2	0	0	0	1	0	6		3		6.77778
kriminell	criminal	10	0.0361011	4	0.0327869	6	0.0722892	3	2	1	0	0	0	4	0	0	0	0	6		4		7.2
Musik nebensächlich	music is secondary	2	0.00722022	2	0.0163934	0	0	0	0	0	0	0	1	0	0	0	1	0	0		2		3
nicht angesprochen	not addressed	3	0.0108303	3	0.0245902	0	0	0	2	1	0	0	0	0	0	0	0	0	3		0		8.66667
nicht kritikfähig	not open to criticism	2	0.00722022	0		2	0.0240964	0	0	1	0	0	0	0	0	0	0	0	1		0		8
nicht verstehen	do not understand	1	0.00361011					1	0	0	0	0	0	0	0	0	0	0	1		0		10
rassistisch	racist	1	0.00361011					0	1	0	0	0	0	0	0	0	0	0	1		0		9
rücksichtslos	inconsiderate	1	0.00361011					0	0	0	0	0	1	0	0	0	0	0	0		1		5
Selbstverständnis	self-image	18	0.0649819	6	0.0491803	11	0.13253	6	4	3	0	0	1	2	1	1	0	0	13		5		7.66667
unehrlich	dishonest	7	0.0252708	0	0	5	0.060241	3	1	0	1	0	0	0	1	0	0	0	5		1		8.16667
unerwünschtes Label fernhalten	unwanted labels	4	0.0144404	2	0.0163934	2	0.0240964	2	1	0	0	0	0	0	0	0	0	0	3		0		9.66667
unsympathisch	unappealing	19	0.0685921	7	0.057377	11	0.13253	6	3	1	1	2	2	0	2	0	0	0	13		4		7.64706
Verhalten	behavior	29	0.104693	13	0.106557	14	0.168675	8	3	1	2	0	3	4	2	1	1	0	14		11		6.76
Vorurteil	prejudice	21	0.0758123	14	0.114754	6	0.0722892	6	5	0	2	1	1	0	0	3	1	0	14		5		7.21053

## Sheet: Participants
Participant	Time Interview	age	gender	degree	job	job music	instrument	total no of dilslikes	style	artist	genre	piece	instrument	feature	format	mean dislike rating
1	00:57:40	36	f	university	self-employed	no	no	11	4	6	0	1	0	0	0	5.29
2	01:17:50	28	f	high school diploma	student	no	yes	9	9	0	0	0	0	0	0	5.57
3	01:42:49	32	f	university	PhD student	yes	yes	36	24	3	4	2	3	0	0	6.17
4	00:53:23	64	f	university	anderes	yes	yes	16	8	2	2	1	3	0	0	8.08
5	00:58:06	30	m	university	student	yes	yes	10	5	2	0	2	1	0	0	5.13
6	01:03:38	41	f	high school diploma	student	no	yes	9	2	6	0	1	0	0	0	7.75
7	01:07:08	61	m	university	self-employed	yes	yes	13	6	0	2	0	0	5	0	6.62
8	01:26:35	28	m	university	student	no	yes	13	1	11	0	1	0	0	0	6.82
9	00:56:45	52	f	university	employed	no	no	10	4	0	3	0	2	1	0	8.3
10	01:21:11	43	f	high school diploma	employed	yes	yes	10	2	3	2	1	0	1	1	4.75
11	01:27:34	58	f	university	housewife	no	no	20	3	14	3	0	0	0	0	8.47
12	01:20:43	49	m	university	self-employed	no	yes	8	6	0	2	0	0	0	0	5.38
13	01:35:36	21	f	high school diploma	student	no	no	12	7	5	0	0	0	0	0	5.36
14	00:51:41	52	f	university	employed	no	no	9	5	0	4	0	0	0	0	6.13
15	01:18:03	24	f	high school diploma	student	no	no	14	7	6	1	0	0	0	0	7.17
16	01:27:16	55	m	university	self-employed	yes	yes	11	5	4	2	0	0	0	0	5.45
17	01:25:13	23	m	high school diploma	student	no	no	13	5	0	4	2	2	0	0	5.85
18	01:21:06	25	m	high school diploma	student	no	yes	12	6	4	0	1	1	0	0	4.73
19	01:30:36	46	m	university	employed	yes	yes	9	5	1	3	0	0	0	0	7.38
20	01:05:58	63	m	high school diploma	self-employed	no	no	14	3	6	1	4	0	0	0	3.75
21	01:25:44	39	m	high school diploma (Fachabitur)	employed	no	yes	18	5	10	1	1	0	0	1	7.75
Participant	Number of Dislikes
1	11
2	9
3	36
4	16
5	10					Styles	123	0.444043
6	9					Artists	83	0.299639
7	13					Genres	33	0.1191
8	13					Songs	17	0.0613718
9	10					Instruments	12	0.0433213
10	10					Characteristics	7	0.0252708
11	20					Performance	2	0.00722022
12	8					Total	277
13	12
14	9
15	14
16	11
17	13
18	12
19	9
20	14
21	18
Mean	13.1905
Median	12
